# Supplementary material for: Spliceosome inhibition induces Z-RNA and ZBP1-driven cell death in small cell lung cancer
Source: Cell Rep. Author manuscript; Available in PMC 2026 Feb 16. (PMC12908447; doi:10.1016/j.celrep.2025.116384)
Supplement: Table S1. List of differentially expressed pre-mRNAs in Z-conformation identified by Z22-antibody pull-down after PlaB treatment. [file NIHMS2143456-supplement-Table_S1__List_of_differentially_expressed_pre-mRNAs_in_Z-conformation_identified_by_Z22-antibody_pull-down_after_PlaB_treatment_.csv]

Row.names	baseMean	log2FoldChange	lfcSE	stat	pvalue	padj	Symbol	seqnames	start	end	width	strand	gene_id	gene_name	gene_biotype	seq_coord_system	description	gene_id_version	canonical_transcript	symbol	entrezid
ENSMUSG00000000085	101.07931986759903	-2.144781570804986	0.5854137679407252	-3.663701963056925	2.485960304172509e-4	0.0015882599183963634	Scmh1	4	120405281	120530186	124906	+	ENSMUSG00000000085	Scmh1	protein_coding	chromosome	sex comb on midleg homolog 1 [Source:MGI Symbol;Acc:MGI:1352762]	ENSMUSG00000000085.16	ENSMUST00000106301	Scmh1
ENSMUSG00000000247	77.71875857118032	-3.748568535861822	1.0235541846466705	-3.6623059063119583	2.4995512356437504e-4	0.0015952100723625499	Lhx2	2	38339281	38369733	30453	+	ENSMUSG00000000247	Lhx2	protein_coding	chromosome	LIM homeobox protein 2 [Source:MGI Symbol;Acc:MGI:96785]	ENSMUSG00000000247.11	ENSMUST00000000253	Lhx2
ENSMUSG00000000295	185.1370154570118	-0.8274425707376722	0.3621835547847711	-2.284594537235085	0.022336613552458032	0.07119871235881067	Hddc2	10	31313383	31328204	14822	+	ENSMUSG00000000295	Hddc2	protein_coding	chromosome	HD domain containing 2 [Source:MGI Symbol;Acc:MGI:1916942]	ENSMUSG00000000295.13	ENSMUST00000000304	Hddc2
ENSMUSG00000000751	1959.2398583684896	1.411376936068772	0.1663366119947459	8.485064828141104	2.1559849988365342e-17	8.96066980788527e-16	Rpa1	11	75298166	75348324	50159	-	ENSMUSG00000000751	Rpa1	protein_coding	chromosome	replication protein A1 [Source:MGI Symbol;Acc:MGI:1915525]	ENSMUSG00000000751.13	ENSMUST00000000767	Rpa1
ENSMUSG00000000787	1116.4868395220217	-0.9677283088314946	0.24728405547324392	-3.913427847094665	9.09950987171583e-5	6.526124092141561e-4	Ddx3x	X	13280970	13294052	13083	+	ENSMUSG00000000787	Ddx3x	protein_coding	chromosome	DEAD/H (Asp-Glu-Ala-Asp/His) box polypeptide 3, X-linked [Source:MGI Symbol;Acc:MGI:103064]	ENSMUSG00000000787.12	ENSMUST00000000804	Ddx3x
ENSMUSG00000001017	2879.481927933584	-0.6420973375418872	0.08825630698013902	-7.275370560048284	3.454708097735774e-13	8.989884213621279e-12	Chtop	3	90498956	90509498	10543	-	ENSMUSG00000001017	Chtop	protein_coding	chromosome	chromatin target of PRMT1 [Source:MGI Symbol;Acc:MGI:1913761]	ENSMUSG00000001017.15	ENSMUST00000049937	Chtop
ENSMUSG00000001020	7395.5088326372925	-0.8640017765182333	0.09468816683888169	-9.124706976198944	7.193058117740231e-20	3.760211092482693e-18	S100a4	3	90603771	90606045	2275	+	ENSMUSG00000001020	S100a4	protein_coding	chromosome	S100 calcium binding protein A4 [Source:MGI Symbol;Acc:MGI:1330282]	ENSMUSG00000001020.8	ENSMUST00000001046	S100a4
ENSMUSG00000001119	2312.489773564794	2.287765614388451	0.20397884192453497	11.215700573664616	3.4147166616711896e-29	3.899407512094809e-27	Col6a1	10	76708792	76726168	17377	-	ENSMUSG00000001119	Col6a1	protein_coding	chromosome	collagen, type VI, alpha 1 [Source:MGI Symbol;Acc:MGI:88459]	ENSMUSG00000001119.7	ENSMUST00000001147	Col6a1
ENSMUSG00000001280	1579.1081237583267	-0.7546609743941135	0.21741806844303696	-3.471013148991492	5.184986092956684e-4	0.0030401698118323293	Sp1	15	102406143	102436404	30262	+	ENSMUSG00000001280	Sp1	protein_coding	chromosome	trans-acting transcription factor 1 [Source:MGI Symbol;Acc:MGI:98372]	ENSMUSG00000001280.13	ENSMUST00000001326	Sp1
ENSMUSG00000001380	825.8233913621185	1.1971328678282507	0.2567235156732908	4.6631211974821	3.114492029708782e-6	3.0002174654737672e-5	Hars	18	36766528	36783205	16678	-	ENSMUSG00000001380	Hars	protein_coding	chromosome	histidyl-tRNA synthetase [Source:MGI Symbol;Acc:MGI:108087]	ENSMUSG00000001380.7	ENSMUST00000001416	Hars
ENSMUSG00000001415	405.0847237535091	1.0959395090044781	0.3577756526022562	3.063203158273177	0.0021898133939961453	0.010581124752931367	Smg5	3	88336260	88362338	26079	+	ENSMUSG00000001415	Smg5	protein_coding	chromosome	Smg-5 homolog, nonsense mediated mRNA decay factor (C. elegans) [Source:MGI Symbol;Acc:MGI:2447364]	ENSMUSG00000001415.10	ENSMUST00000001451	Smg5
ENSMUSG00000001525	12382.192840667374	0.17666887602625667	0.06886351351193672	2.5654932055657182	0.010302923917043084	0.03858102232163666	Tubb5	17	35833921	35838306	4386	-	ENSMUSG00000001525	Tubb5	protein_coding	chromosome	tubulin, beta 5 class I [Source:MGI Symbol;Acc:MGI:107812]	ENSMUSG00000001525.10	ENSMUST00000001566	Tubb5
ENSMUSG00000001642	656.5588041429586	0.797916516748667	0.20911319526624517	3.8157157693121717	1.357887391211926e-4	9.269571384465857e-4	Akr1b3	6	34302434	34317478	15045	-	ENSMUSG00000001642	Akr1b3	protein_coding	chromosome	aldo-keto reductase family 1, member B3 (aldose reductase) [Source:MGI Symbol;Acc:MGI:1353494]	ENSMUSG00000001642.18	ENSMUST00000102980	Akr1b3
ENSMUSG00000001674	203.5365927808099	0.8875296089832155	0.3888668764030023	2.282348183503868	0.022468791938989235	0.07154248261678164	Ddx18	1	121553835	121567989	14155	-	ENSMUSG00000001674	Ddx18	protein_coding	chromosome	DEAD (Asp-Glu-Ala-Asp) box polypeptide 18 [Source:MGI Symbol;Acc:MGI:1914192]	ENSMUSG00000001674.11	ENSMUST00000001724	Ddx18
ENSMUSG00000002102	1100.923340406592	0.40781112342264025	0.1590685522236117	2.563744484512294	0.010354974418073143	0.0387201303481365	Psmc3	2	91054009	91066369	12361	+	ENSMUSG00000002102	Psmc3	protein_coding	chromosome	proteasome (prosome, macropain) 26S subunit, ATPase 3 [Source:MGI Symbol;Acc:MGI:1098754]	ENSMUSG00000002102.15	ENSMUST00000067663	Psmc3
ENSMUSG00000002147	441.01377272957836	2.0030587119089023	0.6363642093453667	3.14766085598916	0.0016458252383531255	0.008255452391915772	Stat6	10	127642986	127660957	17972	+	ENSMUSG00000002147	Stat6	protein_coding	chromosome	signal transducer and activator of transcription 6 [Source:MGI Symbol;Acc:MGI:103034]	ENSMUSG00000002147.18	ENSMUST00000092074	Stat6
ENSMUSG00000002210	49.09246748225397	3.49976482015845	1.5700718547759756	2.2290475493287607	0.025810741209545223	0.0791412768786942	Smg9	7	24399619	24422778	23160	+	ENSMUSG00000002210	Smg9	protein_coding	chromosome	smg-9 homolog, nonsense mediated mRNA decay factor (C. elegans) [Source:MGI Symbol;Acc:MGI:1919247]	ENSMUSG00000002210.11	ENSMUST00000002280	Smg9
ENSMUSG00000002455	639.2830768020347	1.57427557235012	0.362325234993789	4.3449238979369085	1.393239557010054e-5	1.169684772987313e-4	Prpf6	2	181591868	181655660	63793	+	ENSMUSG00000002455	Prpf6	protein_coding	chromosome	pre-mRNA splicing factor 6 [Source:MGI Symbol;Acc:MGI:1922946]	ENSMUSG00000002455.14	ENSMUST00000002529	Prpf6
ENSMUSG00000002496	1632.3603762708108	2.152092301516533	0.22623499003821113	9.512641263639388	1.8588185103818535e-21	1.1154807815873143e-19	Tsc2	17	24595816	24632630	36815	-	ENSMUSG00000002496	Tsc2	protein_coding	chromosome	TSC complex subunit 2 [Source:MGI Symbol;Acc:MGI:102548]	ENSMUSG00000002496.10	ENSMUST00000097373	Tsc2
ENSMUSG00000002812	2603.215383709944	1.688193796467782	0.30703518234551197	5.498372478265466	3.8331258836637355e-8	5.310391830818947e-7	Flii	11	60714123	60727263	13141	-	ENSMUSG00000002812	Flii	protein_coding	chromosome	flightless I actin binding protein [Source:MGI Symbol;Acc:MGI:1342286]	ENSMUSG00000002812.4	ENSMUST00000002889	Flii
ENSMUSG00000002984	296.93867309071175	-0.607694414822737	0.2609017881776703	-2.329207549964763	0.019848073143353108	0.06504681981390896	Tomm40	7	19701313	19715438	14126	-	ENSMUSG00000002984	Tomm40	protein_coding	chromosome	translocase of outer mitochondrial membrane 40 [Source:MGI Symbol;Acc:MGI:1858259]	ENSMUSG00000002984.17	ENSMUST00000032555	Tomm40
ENSMUSG00000003072	1450.729634709051	-0.28819922447954543	0.13602317091359076	-2.1187509638532473	0.03411151883443512	0.09843466254431449	Atp5d	10	80138632	80145818	7187	+	ENSMUSG00000003072	Atp5d	protein_coding	chromosome	ATP synthase, H+ transporting, mitochondrial F1 complex, delta subunit [Source:MGI Symbol;Acc:MGI:1913293]	ENSMUSG00000003072.15	ENSMUST00000105367	Atp5d
ENSMUSG00000003099	270.8751431138045	1.4166464756037929	0.46335537801660576	3.057364914307789	0.0022329226045498785	0.01076819830861651	Ppp5c	7	17004640	17027924	23285	-	ENSMUSG00000003099	Ppp5c	protein_coding	chromosome	protein phosphatase 5, catalytic subunit [Source:MGI Symbol;Acc:MGI:102666]	ENSMUSG00000003099.11	ENSMUST00000003183	Ppp5c
ENSMUSG00000003161	374.9062890651158	0.9949695280270496	0.41892968097894023	2.3750275361297857	0.01754764106199177	0.059071366391284255	Sri	5	8046078	8069379	23302	+	ENSMUSG00000003161	Sri	protein_coding	chromosome	sorcin [Source:MGI Symbol;Acc:MGI:98419]	ENSMUSG00000003161.15	ENSMUST00000148633	Sri
ENSMUSG00000003308	362.3205019300376	0.9664733706290483	0.37448305910309504	2.5808200054330857	0.009856595783200015	0.037289572081697836	Keap1	9	21229730	21239361	9632	-	ENSMUSG00000003308	Keap1	protein_coding	chromosome	kelch-like ECH-associated protein 1 [Source:MGI Symbol;Acc:MGI:1858732]	ENSMUSG00000003308.15	ENSMUST00000164812	Keap1
ENSMUSG00000003360	727.1335481616147	2.3051659788389216	0.4495522394143735	5.127693239481656	2.933138553381344e-7	3.4989427651999363e-6	Ddx23	15	98645134	98662894	17761	-	ENSMUSG00000003360	Ddx23	protein_coding	chromosome	DEAD (Asp-Glu-Ala-Asp) box polypeptide 23 [Source:MGI Symbol;Acc:MGI:1921601]	ENSMUSG00000003360.15	ENSMUST00000003450	Ddx23
ENSMUSG00000003382	842.7406596324987	0.5587289922732948	0.17550609705272915	3.1835303824540633	0.0014549084378435411	0.007424135811677107	Etv3	3	87525407	87540156	14750	+	ENSMUSG00000003382	Etv3	protein_coding	chromosome	ets variant 3 [Source:MGI Symbol;Acc:MGI:1350926]	ENSMUSG00000003382.18	ENSMUST00000119109	Etv3
ENSMUSG00000003746	125.52188827201009	-0.9692420815770445	0.45200744535042076	-2.144305567413022	0.03200841101842839	0.09383921495482421	Man1a	10	53904785	54076609	171825	-	ENSMUSG00000003746	Man1a	protein_coding	chromosome	mannosidase 1, alpha [Source:MGI Symbol;Acc:MGI:104677]	ENSMUSG00000003746.16	ENSMUST00000003843	Man1a
ENSMUSG00000004056	763.761612579257	0.9513395867585824	0.2374961280945771	4.005705669356153	6.183260514176329e-5	4.565152328053426e-4	Akt2	7	27591552	27640826	49275	+	ENSMUSG00000004056	Akt2	protein_coding	chromosome	thymoma viral proto-oncogene 2 [Source:MGI Symbol;Acc:MGI:104874]	ENSMUSG00000004056.15	ENSMUST00000108344	Akt2
ENSMUSG00000004105	868.5534343247413	1.7295356577998877	0.36640516441549925	4.720281878556205	2.3551804033599417e-6	2.333751634736279e-5	Angptl2	2	33216069	33247717	31649	+	ENSMUSG00000004105	Angptl2	protein_coding	chromosome	angiopoietin-like 2 [Source:MGI Symbol;Acc:MGI:1347002]	ENSMUSG00000004105.8	ENSMUST00000004208	Angptl2
ENSMUSG00000004364	734.7458062406189	-1.7852029849603959	0.19969592705137287	-8.939606387170544	3.9055899419591145e-19	1.844881481820205e-17	Cul3	1	80264923	80340480	75558	-	ENSMUSG00000004364	Cul3	protein_coding	chromosome	cullin 3 [Source:MGI Symbol;Acc:MGI:1347360]	ENSMUSG00000004364.14	ENSMUST00000163119	Cul3
ENSMUSG00000004655	1541.1130129303385	0.9352807911954435	0.15617967529016824	5.988492353168063	2.1179509482793576e-9	3.51855071379404e-8	Aqp1	6	55336432	55348555	12124	+	ENSMUSG00000004655	Aqp1	protein_coding	chromosome	aquaporin 1 [Source:MGI Symbol;Acc:MGI:103201]	ENSMUSG00000004655.5	ENSMUST00000004774	Aqp1
ENSMUSG00000004843	822.8851937564857	-0.7766549195758212	0.25243413891452793	-3.076663572191359	0.0020933141508036393	0.010169996299773816	Chmp2b	16	65539128	65562726	23599	-	ENSMUSG00000004843	Chmp2b	protein_coding	chromosome	charged multivesicular body protein 2B [Source:MGI Symbol;Acc:MGI:1916192]	ENSMUSG00000004843.7	ENSMUST00000004965	Chmp2b
ENSMUSG00000004980	2849.101966108211	-0.6095220246649563	0.09983905901423484	-6.105045767489174	1.027712282965324e-9	1.7855172632552646e-8	Hnrnpa2b1	6	51460932	51469894	8963	-	ENSMUSG00000004980	Hnrnpa2b1	protein_coding	chromosome	heterogeneous nuclear ribonucleoprotein A2/B1 [Source:MGI Symbol;Acc:MGI:104819]	ENSMUSG00000004980.16	ENSMUST00000090002	Hnrnpa2b1
ENSMUSG00000005054	893.8870148550394	-1.831251587606649	0.16959426836884503	-10.797838896441476	3.524002703801404e-27	3.397485229681321e-25	Cstb	10	78425669	78427622	1954	+	ENSMUSG00000005054	Cstb	protein_coding	chromosome	cystatin B [Source:MGI Symbol;Acc:MGI:109514]	ENSMUSG00000005054.7	ENSMUST00000005185	Cstb
ENSMUSG00000005087	1481.1021690042294	-0.6355326172442566	0.18324722473758862	-3.4681704901907464	5.240147240144922e-4	0.0030663985989345557	Cd44	2	102811141	102901665	90525	-	ENSMUSG00000005087	Cd44	protein_coding	chromosome	CD44 antigen [Source:MGI Symbol;Acc:MGI:88338]	ENSMUSG00000005087.17	ENSMUST00000005218	Cd44
ENSMUSG00000005125	470.9538403018954	-1.6848754040030067	0.5864324922592186	-2.873093538033782	0.004064737490372696	0.017886061489623514	Ndrg1	15	66929318	66969640	40323	-	ENSMUSG00000005125	Ndrg1	protein_coding	chromosome	N-myc downstream regulated gene 1 [Source:MGI Symbol;Acc:MGI:1341799]	ENSMUSG00000005125.13	ENSMUST00000005256	Ndrg1
ENSMUSG00000005204	406.9540237496594	-1.3396096833220925	0.25428917951559143	-5.268056178693817	1.378759167812463e-7	1.7367297957168218e-6	Senp3	11	69673115	69682084	8970	-	ENSMUSG00000005204	Senp3	protein_coding	chromosome	SUMO/sentrin specific peptidase 3 [Source:MGI Symbol;Acc:MGI:2158736]	ENSMUSG00000005204.12	ENSMUST00000005336	Senp3
ENSMUSG00000005397	679.2316769340898	1.0280926697111243	0.31941994821697495	3.2186238694546514	0.0012880732331897956	0.006677090069977248	Nid1	13	13437551	13512269	74719	+	ENSMUSG00000005397	Nid1	protein_coding	chromosome	nidogen 1 [Source:MGI Symbol;Acc:MGI:97342]	ENSMUSG00000005397.8	ENSMUST00000005532	Nid1
ENSMUSG00000005410	796.59054817391	2.004153583507085	0.3048851123546537	6.573471456276877	4.9155500212425915e-11	9.900119751687562e-10	Mcm5	8	75109569	75128439	18871	+	ENSMUSG00000005410	Mcm5	protein_coding	chromosome	minichromosome maintenance complex component 5 [Source:MGI Symbol;Acc:MGI:103197]	ENSMUSG00000005410.6	ENSMUST00000164309	Mcm5
ENSMUSG00000005447	121.14544183811905	1.5090073390418055	0.6274533477166018	2.4049713728252673	0.016173732701981337	0.05536537952290585	Pafah1b3	7	25295049	25297986	2938	-	ENSMUSG00000005447	Pafah1b3	protein_coding	chromosome	platelet-activating factor acetylhydrolase, isoform 1b, subunit 3 [Source:MGI Symbol;Acc:MGI:108414]	ENSMUSG00000005447.12	ENSMUST00000005583	Pafah1b3
ENSMUSG00000005481	1063.6818551076494	0.7117121011942545	0.15154000392726708	4.6965295153077	2.6461901314113197e-6	2.598037422843067e-5	Ddx39	8	83715177	83726892	11716	+	ENSMUSG00000005481	Ddx39	protein_coding	chromosome	DEAD (Asp-Glu-Ala-Asp) box polypeptide 39 [Source:MGI Symbol;Acc:MGI:1915528]	ENSMUSG00000005481.18	ENSMUST00000172396	Ddx39
ENSMUSG00000005533	524.0661144336582	1.0894705074950974	0.25819177925583897	4.219617334971595	2.447173342809967e-5	1.9580716230020975e-4	Igf1r	7	67952827	68233668	280842	+	ENSMUSG00000005533	Igf1r	protein_coding	chromosome	insulin-like growth factor I receptor [Source:MGI Symbol;Acc:MGI:96433]	ENSMUSG00000005533.10	ENSMUST00000005671	Igf1r
ENSMUSG00000005534	666.4587591934998	0.6435295922018438	0.2772955977751677	2.320734975113525	0.020301151859368198	0.06610801444349079	Insr	8	3122061	3279617	157557	-	ENSMUSG00000005534	Insr	protein_coding	chromosome	insulin receptor [Source:MGI Symbol;Acc:MGI:96575]	ENSMUSG00000005534.10	ENSMUST00000091291	Insr
ENSMUSG00000005732	972.9470716429248	0.4042014874056988	0.15195358334411516	2.6600326133167997	0.007813308544761676	0.03069476790363622	Ranbp1	16	18239784	18248732	8949	-	ENSMUSG00000005732	Ranbp1	protein_coding	chromosome	RAN binding protein 1 [Source:MGI Symbol;Acc:MGI:96269]	ENSMUSG00000005732.14	ENSMUST00000115645	Ranbp1
ENSMUSG00000005802	3193.8080002593742	-0.871502558576275	0.16388053037976374	-5.317913949611489	1.0496368549805314e-7	1.3492708948940994e-6	Slc30a4	2	122681233	122702663	21431	-	ENSMUSG00000005802	Slc30a4	protein_coding	chromosome	solute carrier family 30 (zinc transporter), member 4 [Source:MGI Symbol;Acc:MGI:1345282]	ENSMUSG00000005802.12	ENSMUST00000005952	Slc30a4
ENSMUSG00000005882	286.9172229104965	-1.0225369552318149	0.24398888479370845	-4.190916139874017	2.7783034190273176e-5	2.205020567786728e-4	Uqcc1	2	155846894	155930310	83417	-	ENSMUSG00000005882	Uqcc1	protein_coding	chromosome	ubiquinol-cytochrome c reductase complex assembly factor 1 [Source:MGI Symbol;Acc:MGI:1929472]	ENSMUSG00000005882.18	ENSMUST00000109636	Uqcc1
ENSMUSG00000006219	98.66115794327801	-1.8529603978289908	0.5944030672417863	-3.1173466288242744	0.0018248687065907769	0.009029914062650702	Fblim1	4	141576062	141606096	30035	-	ENSMUSG00000006219	Fblim1	protein_coding	chromosome	filamin binding LIM protein 1 [Source:MGI Symbol;Acc:MGI:1921452]	ENSMUSG00000006219.12	ENSMUST00000006381	Fblim1
ENSMUSG00000006307	753.5677422919259	0.5939949557058021	0.18432273567932028	3.222581053371617	0.0012704121668596468	0.0066029995168374565	Kmt2b	7	30568858	30588726	19869	-	ENSMUSG00000006307	Kmt2b	protein_coding	chromosome	lysine (K)-specific methyltransferase 2B [Source:MGI Symbol;Acc:MGI:109565]	ENSMUSG00000006307.16	ENSMUST00000108154	Kmt2b
ENSMUSG00000006378	323.47847049634646	1.6322619769530442	0.35540218463750306	4.592717905259615	4.375102899224703e-6	4.100395243082147e-5	Gcat	15	79030874	79038353	7480	+	ENSMUSG00000006378	Gcat	protein_coding	chromosome	glycine C-acetyltransferase (2-amino-3-ketobutyrate-coenzyme A ligase) [Source:MGI Symbol;Acc:MGI:1349389]	ENSMUSG00000006378.15	ENSMUST00000006544	Gcat
ENSMUSG00000006392	179.11157986461896	-1.7101771462779745	0.4158370880376249	-4.112613317750142	3.9120533855860504e-5	3.00545864933136e-4	Med8	4	118409337	118415782	6446	+	ENSMUSG00000006392	Med8	protein_coding	chromosome	mediator complex subunit 8 [Source:MGI Symbol;Acc:MGI:1915269]	ENSMUSG00000006392.16	ENSMUST00000019229	Med8
ENSMUSG00000006442	239.98826240364528	-1.1403175412068858	0.3852340814084233	-2.9600640136455807	0.0030757512566718928	0.01415929012954004	Srm	4	148591503	148594993	3491	+	ENSMUSG00000006442	Srm	protein_coding	chromosome	spermidine synthase [Source:MGI Symbol;Acc:MGI:102690]	ENSMUSG00000006442.10	ENSMUST00000006611	Srm
ENSMUSG00000006527	134.13499185951778	1.9294490300248337	0.7239999325929698	2.664985096220393	0.007699173483431047	0.03033093467942027	Sfmbt1	14	30714849	30822721	107873	+	ENSMUSG00000006527	Sfmbt1	protein_coding	chromosome	Scm-like with four mbt domains 1 [Source:MGI Symbol;Acc:MGI:1859609]	ENSMUSG00000006527.16	ENSMUST00000054230	Sfmbt1
ENSMUSG00000006678	408.91879047130385	1.0809144786929705	0.26598411337464045	4.0638309746360495	4.827378922218617e-5	3.6608401600989927e-4	Pola1	X	93304767	93632155	327389	-	ENSMUSG00000006678	Pola1	protein_coding	chromosome	polymerase (DNA directed), alpha 1 [Source:MGI Symbol;Acc:MGI:99660]	ENSMUSG00000006678.6	ENSMUST00000006856	Pola1
ENSMUSG00000006699	3952.450732781945	-0.863056222705276	0.08953335510615494	-9.6394938141433	5.445583371493317e-22	3.447050977056003e-20	Cdc42	4	137319696	137357720	38025	-	ENSMUSG00000006699	Cdc42	protein_coding	chromosome	cell division cycle 42 [Source:MGI Symbol;Acc:MGI:106211]	ENSMUSG00000006699.17	ENSMUST00000051477	Cdc42
ENSMUSG00000006931	359.8492092219926	0.6917873587425337	0.26509522713558564	2.6095805881435656	0.009065329086539226	0.034731726617548656	P3h4	11	100408456	100414836	6381	-	ENSMUSG00000006931	P3h4	protein_coding	chromosome	prolyl 3-hydroxylase family member 4 (non-enzymatic) [Source:MGI Symbol;Acc:MGI:1913430]	ENSMUSG00000006931.15	ENSMUST00000066489	P3h4
ENSMUSG00000006932	2467.9441948443605	1.0478686635311585	0.18119470675725696	5.783108581284154	7.333269521133006e-9	1.1289779595231206e-7	Ctnnb1	9	120929216	120960507	31292	+	ENSMUSG00000006932	Ctnnb1	protein_coding	chromosome	catenin (cadherin associated protein), beta 1 [Source:MGI Symbol;Acc:MGI:88276]	ENSMUSG00000006932.17	ENSMUST00000007130	Ctnnb1
ENSMUSG00000006941	109.45305044547719	-2.348499632087873	0.3876456994090435	-6.058366275359443	1.3751099538503897e-9	2.3474663682421314e-8	Eif1b	9	120492232	120495330	3099	+	ENSMUSG00000006941	Eif1b	protein_coding	chromosome	eukaryotic translation initiation factor 1B [Source:MGI Symbol;Acc:MGI:1916219]	ENSMUSG00000006941.5	ENSMUST00000007139	Eif1b
ENSMUSG00000007050	149.00705251127104	-1.5311652778998701	0.42159682962289746	-3.631823510792147	2.814255710200155e-4	0.0017672864742858633	Lsm2	17	34981862	34985891	4030	+	ENSMUSG00000007050	Lsm2	protein_coding	chromosome	LSM2 homolog, U6 small nuclear RNA and mRNA degradation associated [Source:MGI Symbol;Acc:MGI:90676]	ENSMUSG00000007050.17	ENSMUST00000007266	Lsm2
ENSMUSG00000007080	395.86676438590814	2.049599313405965	0.5078650782318903	4.035716179859332	5.443599013655942e-5	4.078191821568229e-4	Pole	5	110286306	110337474	51169	+	ENSMUSG00000007080	Pole	protein_coding	chromosome	polymerase (DNA directed), epsilon [Source:MGI Symbol;Acc:MGI:1196391]	ENSMUSG00000007080.14	ENSMUST00000007296	Pole
ENSMUSG00000007415	681.0152348795393	0.5967640687388979	0.2037849730600891	2.9284007538815575	0.0034071058478090436	0.015395458694556271	Gatad1	5	3632932	3657185	24254	-	ENSMUSG00000007415	Gatad1	protein_coding	chromosome	GATA zinc finger domain containing 1 [Source:MGI Symbol;Acc:MGI:1914460]	ENSMUSG00000007415.15	ENSMUST00000007559	Gatad1
ENSMUSG00000007653	20.971233370995403	4.196858567767358	1.7006350395545384	2.467818473778287	0.01359392368403486	0.04824735376331262	Gabrb2	11	42419757	42629028	209272	+	ENSMUSG00000007653	Gabrb2	protein_coding	chromosome	gamma-aminobutyric acid (GABA) A receptor, subunit beta 2 [Source:MGI Symbol;Acc:MGI:95620]	ENSMUSG00000007653.12	ENSMUST00000007797	Gabrb2
ENSMUSG00000007777	34.451081187837204	-2.8324709234337018	1.0569201896334237	-2.6799288642750785	0.007363780717612062	0.029231450827051322	0610009B22Rik	11	51685386	51688874	3489	-	ENSMUSG00000007777	0610009B22Rik	protein_coding	chromosome	RIKEN cDNA 0610009B22 gene [Source:MGI Symbol;Acc:MGI:1913300]	ENSMUSG00000007777.9	ENSMUST00000109098	0610009B22Rik
ENSMUSG00000007833	351.8415479324301	1.7482822948630783	0.4977569886628275	3.5123209411075416	4.4421122025181464e-4	0.0026525002929479557	Aldh16a1	7	45140684	45154584	13901	-	ENSMUSG00000007833	Aldh16a1	protein_coding	chromosome	aldehyde dehydrogenase 16 family, member A1 [Source:MGI Symbol;Acc:MGI:1916998]	ENSMUSG00000007833.15	ENSMUST00000209963	Aldh16a1
ENSMUSG00000007950	404.8488902530661	1.7444220593696733	0.3478127109571367	5.015406293143353	5.292151287543838e-7	6.049201500883443e-6	Abhd8	8	71456705	71463655	6951	-	ENSMUSG00000007950	Abhd8	protein_coding	chromosome	abhydrolase domain containing 8 [Source:MGI Symbol;Acc:MGI:1918946]	ENSMUSG00000007950.9	ENSMUST00000008094	Abhd8
ENSMUSG00000008206	148.36058063159498	4.015831324894749	1.5675262161578538	2.5618910124118424	0.010410398157338484	0.038862006373527984	Cers4	8	4493026	4531680	38655	+	ENSMUSG00000008206	Cers4	protein_coding	chromosome	ceramide synthase 4 [Source:MGI Symbol;Acc:MGI:1914510]	ENSMUSG00000008206.16	ENSMUST00000008350	Cers4
ENSMUSG00000008540	36.868317571562216	-4.0163884279561595	1.072635196450692	-3.7444123046178537	1.8081651720192206e-4	0.0012070169553513096	Mgst1	6	138140316	138156755	16440	+	ENSMUSG00000008540	Mgst1	protein_coding	chromosome	microsomal glutathione S-transferase 1 [Source:MGI Symbol;Acc:MGI:1913850]	ENSMUSG00000008540.11	ENSMUST00000118091	Mgst1
ENSMUSG00000008575	1017.258778425822	-0.8140197216516901	0.2579001004295359	-3.1563373581318115	0.0015976395894480102	0.008047724561493575	Nfib	4	82290173	82705750	415578	-	ENSMUSG00000008575	Nfib	protein_coding	chromosome	nuclear factor I/B [Source:MGI Symbol;Acc:MGI:103188]	ENSMUSG00000008575.17	ENSMUST00000050872	Nfib
ENSMUSG00000008668	9143.143305592537	-0.48559629337936155	0.06021721154779567	-8.064078041772717	7.379061120375742e-16	2.5377928917502768e-14	Rps18	17	33951999	33956001	4003	-	ENSMUSG00000008668	Rps18	protein_coding	chromosome	ribosomal protein S18 [Source:MGI Symbol;Acc:MGI:98146]	ENSMUSG00000008668.15	ENSMUST00000008812	Rps18
ENSMUSG00000008683	4632.12734752833	-0.8573112516097866	0.1506165494831075	-5.692012295806438	1.255508101399357e-8	1.8692767453999033e-7	Rps15a	7	118104372	118116188	11817	-	ENSMUSG00000008683	Rps15a	protein_coding	chromosome	ribosomal protein S15A [Source:MGI Symbol;Acc:MGI:2389091]	ENSMUSG00000008683.16	ENSMUST00000131374	Rps15a
ENSMUSG00000008822	32.300469345623604	-2.6285590966131913	0.9013150560990107	-2.916359910806195	0.0035414171871346717	0.015886403110250958	Acyp1	12	85272398	85288438	16041	-	ENSMUSG00000008822	Acyp1	protein_coding	chromosome	acylphosphatase 1, erythrocyte (common) type [Source:MGI Symbol;Acc:MGI:1913454]	ENSMUSG00000008822.15	ENSMUST00000117138	Acyp1
ENSMUSG00000008859	238.4457406403037	-2.4964831058218544	0.3279426718748562	-7.61255951093342	2.687203944677731e-14	8.00174501197455e-13	Rala	13	17880571	17944239	63669	-	ENSMUSG00000008859	Rala	protein_coding	chromosome	v-ral simian leukemia viral oncogene A (ras related) [Source:MGI Symbol;Acc:MGI:1927243]	ENSMUSG00000008859.8	ENSMUST00000009003	Rala
ENSMUSG00000009013	1207.5832407938417	-1.1928119158589394	0.142032214087157	-8.39817870562082	4.534567362562143e-17	1.789784608001877e-15	Dynll1	5	115297110	115300999	3890	-	ENSMUSG00000009013	Dynll1	protein_coding	chromosome	dynein light chain LC8-type 1 [Source:MGI Symbol;Acc:MGI:1861457]	ENSMUSG00000009013.5	ENSMUST00000009157	Dynll1
ENSMUSG00000009079	1385.3994137745296	-0.45378793152019753	0.16036358268479764	-2.829744284350017	0.004658522135896356	0.0200856075375414	Ewsr1	11	5069689	5099266	29578	-	ENSMUSG00000009079	Ewsr1	protein_coding	chromosome	Ewing sarcoma breakpoint region 1 [Source:MGI Symbol;Acc:MGI:99960]	ENSMUSG00000009079.16	ENSMUST00000079949	Ewsr1
ENSMUSG00000009535	198.04970434021834	-2.4390151107634317	0.5503390779224797	-4.4318406753354145	9.343204738854958e-6	8.176694504346131e-5	Rnmt	18	68300355	68324852	24498	+	ENSMUSG00000009535	Rnmt	protein_coding	chromosome	RNA (guanine-7-) methyltransferase [Source:MGI Symbol;Acc:MGI:1915147]	ENSMUSG00000009535.13	ENSMUST00000009679	Rnmt
ENSMUSG00000009927	3793.761297709503	-1.3943361925065825	0.10754079444159227	-12.965648986942128	1.916018427652719e-38	3.521282616570513e-36	Rps25	9	44407139	44410427	3289	+	ENSMUSG00000009927	Rps25	protein_coding	chromosome	ribosomal protein S25 [Source:MGI Symbol;Acc:MGI:1922867]	ENSMUSG00000009927.9	ENSMUST00000080300	Rps25
ENSMUSG00000010048	137.12654070513906	1.7894632473374927	0.5808501772886803	3.080765604119178	0.0020646911517859237	0.010064192841817667	Ifrd2	9	107587642	107593385	5744	+	ENSMUSG00000010048	Ifrd2	protein_coding	chromosome	interferon-related developmental regulator 2 [Source:MGI Symbol;Acc:MGI:1316708]	ENSMUSG00000010048.10	ENSMUST00000010192	Ifrd2
ENSMUSG00000010051	66.08064770809435	-1.128932736165324	0.5347792590822272	-2.1110256558991574	0.03477010671430123	0.09977213836877556	Hyal1	9	107576927	107581710	4784	+	ENSMUSG00000010051	Hyal1	protein_coding	chromosome	hyaluronoglucosaminidase 1 [Source:MGI Symbol;Acc:MGI:96298]	ENSMUSG00000010051.15	ENSMUST00000010195	Hyal1
ENSMUSG00000010453	237.17268853981216	1.013378208586033	0.47982718226276233	2.111964986658651	0.03468945256977233	0.09958929488056191	Kansl3	1	36335730	36369181	33452	-	ENSMUSG00000010453	Kansl3	protein_coding	chromosome	KAT8 regulatory NSL complex subunit 3 [Source:MGI Symbol;Acc:MGI:1918055]	ENSMUSG00000010453.12	ENSMUST00000186470	Kansl3
ENSMUSG00000011179	725.0375544912512	0.8256807856983677	0.2636399419398721	3.1318501271961257	0.0017370852461428853	0.008646890296981572	Odc1	12	17544794	17551505	6712	+	ENSMUSG00000011179	Odc1	protein_coding	chromosome	ornithine decarboxylase, structural 1 [Source:MGI Symbol;Acc:MGI:97402]	ENSMUSG00000011179.8	ENSMUST00000171737	Odc1
ENSMUSG00000012405	7624.596547545765	-0.7553782307991892	0.11981741652042013	-6.304410934035222	2.8929202029138134e-10	5.341684054422649e-9	Rpl15	14	18267823	18271391	3569	-	ENSMUSG00000012405	Rpl15	protein_coding	chromosome	ribosomal protein L15 [Source:MGI Symbol;Acc:MGI:1913730]	ENSMUSG00000012405.16	ENSMUST00000080281	Rpl15
ENSMUSG00000013076	1316.9848100696606	1.3240079410993297	0.534624128405228	2.47652111222293	0.013266977833251379	0.04744487481748334	Amotl1	9	14541966	14645056	103091	-	ENSMUSG00000013076	Amotl1	protein_coding	chromosome	angiomotin-like 1 [Source:MGI Symbol;Acc:MGI:1922973]	ENSMUSG00000013076.17	ENSMUST00000013220	Amotl1
ENSMUSG00000013419	279.79217175199557	2.0572679457974186	0.4572032667956038	4.499679016329373	6.805614703293742e-6	6.138622710133512e-5	Zfp651	9	121759330	121771742	12413	+	ENSMUSG00000013419	Zfp651	protein_coding	chromosome	zinc finger protein 651 [Source:MGI Symbol;Acc:MGI:2670992]	ENSMUSG00000013419.7	ENSMUST00000093772	Zfp651
ENSMUSG00000013629	1039.8398275280172	2.699772713454284	0.4835664019347831	5.583044443642701	2.3634431682811288e-8	3.3777422290792996e-7	Cad	5	31054780	31078479	23700	+	ENSMUSG00000013629	Cad	protein_coding	chromosome	carbamoyl-phosphate synthetase 2, aspartate transcarbamylase, and dihydroorotase [Source:MGI Symbol;Acc:MGI:1916969]	ENSMUSG00000013629.16	ENSMUST00000013773	Cad
ENSMUSG00000014177	96.56283774551252	-1.9782493915534947	0.9066000956923068	-2.1820529260399475	0.029105626843960307	0.08706520420617017	Tvp23b	11	62879455	62916780	37326	+	ENSMUSG00000014177	Tvp23b	protein_coding	chromosome	trans-golgi network vesicle protein 23B [Source:MGI Symbol;Acc:MGI:1914760]	ENSMUSG00000014177.10	ENSMUST00000014321	Tvp23b
ENSMUSG00000014418	234.31947098191682	1.6741098409603465	0.7251504321375221	2.3086379967058446	0.020963677616607335	0.0678708439654653	Hps5	7	46760466	46796064	35599	-	ENSMUSG00000014418	Hps5	protein_coding	chromosome	HPS5, biogenesis of lysosomal organelles complex 2 subunit 2 [Source:MGI Symbol;Acc:MGI:2180307]	ENSMUSG00000014418.16	ENSMUST00000014562	Hps5
ENSMUSG00000014444	573.795032511911	1.1317264167029553	0.2457694178146899	4.604830115829452	4.128027080752614e-6	3.875008341884457e-5	Piezo1	8	122481698	122551329	69632	-	ENSMUSG00000014444	Piezo1	protein_coding	chromosome	piezo-type mechanosensitive ion channel component 1 [Source:MGI Symbol;Acc:MGI:3603204]	ENSMUSG00000014444.17	ENSMUST00000067252	Piezo1
ENSMUSG00000014873	288.12816948386876	0.8872112271799066	0.4138511662555979	2.143792985307084	0.03204947765139827	0.09388940376979986	Surf2	2	26916367	26920183	3817	+	ENSMUSG00000014873	Surf2	protein_coding	chromosome	surfeit gene 2 [Source:MGI Symbol;Acc:MGI:98444]	ENSMUSG00000014873.15	ENSMUST00000015017	Surf2
ENSMUSG00000015023	302.1542429159996	0.8571584299440644	0.38572074775734333	2.2222253662209073	0.026268079014155243	0.0803132688756158	Ddx19a	8	110974996	110997800	22805	-	ENSMUSG00000015023	Ddx19a	protein_coding	chromosome	DEAD (Asp-Glu-Ala-Asp) box polypeptide 19a [Source:MGI Symbol;Acc:MGI:99526]	ENSMUSG00000015023.7	ENSMUST00000040416	Ddx19a
ENSMUSG00000015087	325.11998821473156	1.1093240056278413	0.5198226943914256	2.134043045055132	0.03283925739848577	0.0955604516380479	Rabl6	2	25583018	25608521	25504	-	ENSMUSG00000015087	Rabl6	protein_coding	chromosome	RAB, member RAS oncogene family-like 6 [Source:MGI Symbol;Acc:MGI:2442633]	ENSMUSG00000015087.14	ENSMUST00000058137	Rabl6
ENSMUSG00000015133	767.5291780588889	2.6177569380608956	0.43129873572543825	6.069475102118874	1.2832898431147628e-9	2.1970968172803263e-8	Lrrk1	7	66226912	66388350	161439	-	ENSMUSG00000015133	Lrrk1	protein_coding	chromosome	leucine-rich repeat kinase 1 [Source:MGI Symbol;Acc:MGI:2142227]	ENSMUSG00000015133.17	ENSMUST00000015277	Lrrk1
ENSMUSG00000015189	94.10091285819728	-2.8912844642535345	0.6757857314520386	-4.278404129724856	1.8823803219631536e-5	1.5472087593941728e-4	Casd1	6	4600839	4643355	42517	+	ENSMUSG00000015189	Casd1	protein_coding	chromosome	CAS1 domain containing 1 [Source:MGI Symbol;Acc:MGI:2384865]	ENSMUSG00000015189.12	ENSMUST00000015333	Casd1
ENSMUSG00000015461	279.06849718756064	0.7400308953172814	0.3488920518019261	2.1210884326405166	0.03391436119925854	0.0980340910360479	Atf6b	17	34647146	34655074	7929	+	ENSMUSG00000015461	Atf6b	protein_coding	chromosome	activating transcription factor 6 beta [Source:MGI Symbol;Acc:MGI:105121]	ENSMUSG00000015461.15	ENSMUST00000015605	Atf6b
ENSMUSG00000015733	1198.1428920117298	-0.9411613013348603	0.14912761484665055	-6.311113486946506	2.770349428416306e-10	5.155830692568448e-9	Capza2	6	17636234	17666972	30739	+	ENSMUSG00000015733	Capza2	protein_coding	chromosome	capping protein (actin filament) muscle Z-line, alpha 2 [Source:MGI Symbol;Acc:MGI:106222]	ENSMUSG00000015733.13	ENSMUST00000015877	Capza2
ENSMUSG00000015748	555.7901256705167	1.0940597650356105	0.24579401457505484	4.451124519557949	8.542178927451918e-6	7.531717282210604e-5	Prpf3	3	95830124	95855885	25762	-	ENSMUSG00000015748	Prpf3	protein_coding	chromosome	pre-mRNA processing factor 3 [Source:MGI Symbol;Acc:MGI:1918017]	ENSMUSG00000015748.13	ENSMUST00000015892	Prpf3
ENSMUSG00000015757	740.4605956908385	-0.86280814742563	0.15490135843227934	-5.570048940551011	2.5466779059083193e-8	3.626395342529498e-7	Ppil4	10	7792891	7823135	30245	+	ENSMUSG00000015757	Ppil4	protein_coding	chromosome	peptidylprolyl isomerase (cyclophilin)-like 4 [Source:MGI Symbol;Acc:MGI:1914668]	ENSMUSG00000015757.10	ENSMUST00000015901	Ppil4
ENSMUSG00000015971	58.08469262087929	3.5136362010128552	1.5440002089551592	2.27567080667079	0.02286571989735626	0.07243377253776039	Actr8	14	29978337	30006354	28018	+	ENSMUSG00000015971	Actr8	protein_coding	chromosome	ARP8 actin-related protein 8 [Source:MGI Symbol;Acc:MGI:1860775]	ENSMUSG00000015971.5	ENSMUST00000224797	Actr8
ENSMUSG00000016252	888.084462895426	-1.6375149126290818	0.2352102546433898	-6.9619197305482	3.356667574634923e-12	7.741396865265875e-11	Atp5e	2	174461072	174464105	3034	-	ENSMUSG00000016252	Atp5e	protein_coding	chromosome	ATP synthase, H+ transporting, mitochondrial F1 complex, epsilon subunit [Source:MGI Symbol;Acc:MGI:1855697]	ENSMUSG00000016252.7	ENSMUST00000016396	Atp5e
ENSMUSG00000016427	373.4415146736459	-0.7893969791368055	0.23680383444016453	-3.333548128572512	8.57458355157452e-4	0.004667017664674665	Ndufa1	X	37187588	37191163	3576	-	ENSMUSG00000016427	Ndufa1	protein_coding	chromosome	NADH:ubiquinone oxidoreductase subunit A1 [Source:MGI Symbol;Acc:MGI:1929511]	ENSMUSG00000016427.7	ENSMUST00000016571	Ndufa1
ENSMUSG00000016619	3649.1620572572974	0.2587279239469537	0.10139711412405804	2.551630055569466	0.010722029874732383	0.03984597642546676	Nup50	15	84923411	84942963	19553	+	ENSMUSG00000016619	Nup50	protein_coding	chromosome	nucleoporin 50 [Source:MGI Symbol;Acc:MGI:1351502]	ENSMUSG00000016619.10	ENSMUST00000165443	Nup50
ENSMUSG00000016757	602.3466358474769	1.241721730197241	0.26457150549804254	4.693331308901774	2.68791646959669e-6	2.6324124492419873e-5	Ttll12	15	83575090	83595157	20068	-	ENSMUSG00000016757	Ttll12	protein_coding	chromosome	tubulin tyrosine ligase-like family, member 12 [Source:MGI Symbol;Acc:MGI:3039573]	ENSMUSG00000016757.11	ENSMUST00000016901	Ttll12
ENSMUSG00000016918	333.5128715061922	1.4452317037810645	0.3891857961897988	3.7134749467481885	2.0443271123430374e-4	0.0013418178289831921	Sulf1	1	12692277	12861192	168916	+	ENSMUSG00000016918	Sulf1	protein_coding	chromosome	sulfatase 1 [Source:MGI Symbol;Acc:MGI:2138563]	ENSMUSG00000016918.15	ENSMUST00000177608	Sulf1
ENSMUSG00000017144	1743.7643807350516	-1.2008146679423923	0.1278210821463362	-9.394496179962218	5.749230901554949e-21	3.3476462308955104e-19	Rnd3	2	51130438	51149111	18674	-	ENSMUSG00000017144	Rnd3	protein_coding	chromosome	Rho family GTPase 3 [Source:MGI Symbol;Acc:MGI:1921444]	ENSMUSG00000017144.8	ENSMUST00000017288	Rnd3
ENSMUSG00000017188	149.3604296844559	-1.0116116369399466	0.4307123323650306	-2.348694385844985	0.018839362705169373	0.062489730439425316	Coa3	11	101277968	101279114	1147	-	ENSMUSG00000017188	Coa3	protein_coding	chromosome	cytochrome C oxidase assembly factor 3 [Source:MGI Symbol;Acc:MGI:1098757]	ENSMUSG00000017188.3	ENSMUST00000017332	Coa3
ENSMUSG00000017404	12628.973845315062	0.26845580819227677	0.05875927167419566	4.568739546003768	4.906660609386786e-6	4.5550230534812454e-5	Rpl19	11	98026710	98030492	3783	+	ENSMUSG00000017404	Rpl19	protein_coding	chromosome	ribosomal protein L19 [Source:MGI Symbol;Acc:MGI:98020]	ENSMUSG00000017404.12	ENSMUST00000017548	Rpl19
ENSMUSG00000017764	139.1988914186923	-1.077748264905625	0.32223631984493156	-3.344589664579912	8.240438832536906e-4	0.004514394110307363	Zswim1	2	164822686	164826871	4186	+	ENSMUSG00000017764	Zswim1	protein_coding	chromosome	zinc finger SWIM-type containing 1 [Source:MGI Symbol;Acc:MGI:1919221]	ENSMUSG00000017764.2	ENSMUST00000017908	Zswim1
ENSMUSG00000017861	102.6811053315304	4.7941867199480575	1.4786914178579638	3.242182014482054	0.0011861823835251537	0.006220185998672697	Mybl2	2	163054687	163084688	30002	+	ENSMUSG00000017861	Mybl2	protein_coding	chromosome	myeloblastosis oncogene-like 2 [Source:MGI Symbol;Acc:MGI:101785]	ENSMUSG00000017861.11	ENSMUST00000018005	Mybl2
ENSMUSG00000018189	115.38231584050057	-3.072833071685388	0.9756878127716395	-3.1494019208422634	0.0016360501513072267	0.008223327775574801	Uchl5	1	143777272	143807466	30195	+	ENSMUSG00000018189	Uchl5	protein_coding	chromosome	ubiquitin carboxyl-terminal esterase L5 [Source:MGI Symbol;Acc:MGI:1914848]	ENSMUSG00000018189.12	ENSMUST00000189936	Uchl5
ENSMUSG00000018196	66.826527877074	-2.0432662272989193	0.7455126631663168	-2.7407532135280257	0.006129852928937676	0.025280270038627258	Glrx2	1	143716338	143749676	33339	+	ENSMUSG00000018196	Glrx2	protein_coding	chromosome	glutaredoxin 2 (thioltransferase) [Source:MGI Symbol;Acc:MGI:1916617]	ENSMUSG00000018196.18	ENSMUST00000185362	Glrx2
ENSMUSG00000018446	2545.509770457321	-1.8974987030338153	0.20027952582012856	-9.474252024832346	2.6867865957474888e-21	1.588039393928742e-19	C1qbp	11	70977836	70983026	5191	-	ENSMUSG00000018446	C1qbp	protein_coding	chromosome	complement component 1, q subcomponent binding protein [Source:MGI Symbol;Acc:MGI:1194505]	ENSMUSG00000018446.8	ENSMUST00000078528	C1qbp
ENSMUSG00000018481	623.7250818931246	-0.5759673636792684	0.2371090101662126	-2.4291247442495636	0.015135323782109026	0.052372531885226295	Appbp2	11	85187262	85235130	47869	-	ENSMUSG00000018481	Appbp2	protein_coding	chromosome	amyloid beta precursor protein (cytoplasmic tail) binding protein 2 [Source:MGI Symbol;Acc:MGI:1914134]	ENSMUSG00000018481.9	ENSMUST00000018625	Appbp2
ENSMUSG00000018537	50.92807064716032	-3.1051153328510006	1.29791442162571	-2.39238834326355	0.01673912046499408	0.056837625551172166	Pcgf2	11	97688823	97700497	11675	-	ENSMUSG00000018537	Pcgf2	protein_coding	chromosome	polycomb group ring finger 2 [Source:MGI Symbol;Acc:MGI:99161]	ENSMUSG00000018537.16	ENSMUST00000179765	Pcgf2
ENSMUSG00000018559	494.07809441121935	-0.6085499763058095	0.26134744934462656	-2.3285093381697535	0.01988507397535539	0.06513178504542749	Ctdnep1	11	69981156	69990601	9446	+	ENSMUSG00000018559	Ctdnep1	protein_coding	chromosome	CTD nuclear envelope phosphatase 1 [Source:MGI Symbol;Acc:MGI:1914431]	ENSMUSG00000018559.16	ENSMUST00000108593	Ctdnep1
ENSMUSG00000018567	3444.2458052222155	-0.9517079094941472	0.11939157529437627	-7.9713154562839215	1.5699419732140564e-15	5.275902139698209e-14	Gabarap	11	69991143	69994951	3809	+	ENSMUSG00000018567	Gabarap	protein_coding	chromosome	gamma-aminobutyric acid receptor associated protein [Source:MGI Symbol;Acc:MGI:1861742]	ENSMUSG00000018567.14	ENSMUST00000018711	Gabarap
ENSMUSG00000018583	1578.4265689484373	0.5972856606757223	0.17749462339044933	3.3650915687841687	7.651826022576708e-4	0.004233338554917556	G3bp1	11	55469685	55504838	35154	+	ENSMUSG00000018583	G3bp1	protein_coding	chromosome	GTPase activating protein (SH3 domain) binding protein 1 [Source:MGI Symbol;Acc:MGI:1351465]	ENSMUSG00000018583.5	ENSMUST00000018727	G3bp1
ENSMUSG00000018585	913.0786860606647	-0.9900404005968995	0.19702730832224516	-5.024889235037679	5.03723179322404e-7	5.785929721865347e-6	Atox1	11	55446641	55461239	14599	-	ENSMUSG00000018585	Atox1	protein_coding	chromosome	antioxidant 1 copper chaperone [Source:MGI Symbol;Acc:MGI:1333855]	ENSMUSG00000018585.9	ENSMUST00000108857	Atox1
ENSMUSG00000018593	7003.661736502504	0.513802714445205	0.10932115392163216	4.6999386304825235	2.6023968467938847e-6	2.559313688293451e-5	Sparc	11	55394500	55423183	28684	-	ENSMUSG00000018593	Sparc	protein_coding	chromosome	secreted acidic cysteine rich glycoprotein [Source:MGI Symbol;Acc:MGI:98373]	ENSMUSG00000018593.13	ENSMUST00000018737	Sparc
ENSMUSG00000018669	229.6553227731107	1.185930314798652	0.520045292134866	2.2804365941478393	0.022581807325161025	0.07185103888824285	Cdk5rap3	11	96907426	96916496	9071	-	ENSMUSG00000018669	Cdk5rap3	protein_coding	chromosome	CDK5 regulatory subunit associated protein 3 [Source:MGI Symbol;Acc:MGI:1933126]	ENSMUSG00000018669.14	ENSMUST00000103152	Cdk5rap3
ENSMUSG00000018672	178.8306666334781	-1.182197710866714	0.3283850895896383	-3.6000346798450273	3.181747416360951e-4	0.0019738245311834127	Copz2	11	96849870	96861203	11334	+	ENSMUSG00000018672	Copz2	protein_coding	chromosome	coatomer protein complex, subunit zeta 2 [Source:MGI Symbol;Acc:MGI:1929008]	ENSMUSG00000018672.15	ENSMUST00000018816	Copz2
ENSMUSG00000018707	3273.2744633498933	2.114549726205954	0.9626321614360612	2.196633159494125	0.028046656031686653	0.08461280115800751	Dync1h1	12	110601452	110666945	65494	+	ENSMUSG00000018707	Dync1h1	protein_coding	chromosome	dynein cytoplasmic 1 heavy chain 1 [Source:MGI Symbol;Acc:MGI:103147]	ENSMUSG00000018707.13	ENSMUST00000018851	Dync1h1
ENSMUSG00000018927	11.848282247836181	-5.244659207685767	2.126929717365848	-2.4658356902272973	0.013669402235125364	0.04844215398901613	Ccl6	11	83587882	83593087	5206	-	ENSMUSG00000018927	Ccl6	protein_coding	chromosome	chemokine (C-C motif) ligand 6 [Source:MGI Symbol;Acc:MGI:98263]	ENSMUSG00000018927.3	ENSMUST00000019071	Ccl6
ENSMUSG00000018931	190.0599107487934	-2.1567390402655153	0.6945815685306471	-3.1050910907814466	0.0019022043356123194	0.00935356496466225	Natd1	11	60902246	60914750	12505	-	ENSMUSG00000018931	Natd1	protein_coding	chromosome	N-acetyltransferase domain containing 1 [Source:MGI Symbol;Acc:MGI:1344388]	ENSMUSG00000018931.3	ENSMUST00000019075	Natd1
ENSMUSG00000019143	274.4193465241653	-1.435060780320482	0.4165641078979379	-3.4449938271496143	5.710724329963314e-4	0.003295855719775687	Hars2	18	36783008	36792562	9555	+	ENSMUSG00000019143	Hars2	protein_coding	chromosome	histidyl-tRNA synthetase 2 [Source:MGI Symbol;Acc:MGI:1918041]	ENSMUSG00000019143.15	ENSMUST00000152954	Hars2
ENSMUSG00000019470	162.55799642357175	4.170553428300227	1.4920899747980005	2.795108538186404	0.005188229323550192	0.021966865840027848	Xab2	8	3608421	3621316	12896	-	ENSMUSG00000019470	Xab2	protein_coding	chromosome	XPA binding protein 2 [Source:MGI Symbol;Acc:MGI:1914689]	ENSMUSG00000019470.12	ENSMUST00000019614	Xab2
ENSMUSG00000019471	1412.5806401342454	0.9927159363671515	0.223467478732692	4.442328440795725	8.899058201988614e-6	7.83463492303818e-5	Cdc37	9	21133222	21149982	16761	-	ENSMUSG00000019471	Cdc37	protein_coding	chromosome	cell division cycle 37 [Source:MGI Symbol;Acc:MGI:109531]	ENSMUSG00000019471.10	ENSMUST00000019615	Cdc37
ENSMUSG00000019564	103.66271795103222	2.168063059836402	0.7492350167362836	2.893702258178783	0.003807289961540985	0.016873151668291286	Arid3a	10	79927043	79955018	27976	+	ENSMUSG00000019564	Arid3a	protein_coding	chromosome	AT rich interactive domain 3A (BRIGHT-like) [Source:MGI Symbol;Acc:MGI:1328360]	ENSMUSG00000019564.12	ENSMUST00000019708	Arid3a
ENSMUSG00000019789	49.415201580192445	-2.4157143226053313	0.7693627608545051	-3.1398898484796423	0.001690113708172453	0.008448413699755374	Hey2	10	30832359	30842801	10443	-	ENSMUSG00000019789	Hey2	protein_coding	chromosome	hairy/enhancer-of-split related with YRPW motif 2 [Source:MGI Symbol;Acc:MGI:1341884]	ENSMUSG00000019789.9	ENSMUST00000019924	Hey2
ENSMUSG00000019818	933.0226593469815	-1.7626985033659353	0.20808379067392904	-8.471099539550943	2.4308739581788352e-17	9.997181641992819e-16	Cd164	10	41519414	41531048	11635	+	ENSMUSG00000019818	Cd164	protein_coding	chromosome	CD164 antigen [Source:MGI Symbol;Acc:MGI:1859568]	ENSMUSG00000019818.15	ENSMUST00000019962	Cd164
ENSMUSG00000019877	1615.883038978134	-1.359654460663357	0.3929723853377002	-3.4599236775758175	5.403285141787207e-4	0.003147768194041661	Serinc1	10	57515774	57532530	16757	-	ENSMUSG00000019877	Serinc1	protein_coding	chromosome	serine incorporator 1 [Source:MGI Symbol;Acc:MGI:1926228]	ENSMUSG00000019877.10	ENSMUST00000020027	Serinc1
ENSMUSG00000019947	1090.8907979605447	-0.9235093770377508	0.18728423261869753	-4.93105780515958	8.178552598665258e-7	8.907049598657478e-6	Arid5b	10	68092520	68278740	186221	-	ENSMUSG00000019947	Arid5b	protein_coding	chromosome	AT rich interactive domain 5B (MRF1-like) [Source:MGI Symbol;Acc:MGI:2175912]	ENSMUSG00000019947.10	ENSMUST00000219238	Arid5b
ENSMUSG00000019951	539.0405634516874	0.7010676878547164	0.2588786558329413	2.708093819473194	0.0067670889551572685	0.0273614645206462	Uhrf1bp1l	10	89744991	89819871	74881	+	ENSMUSG00000019951	Uhrf1bp1l	protein_coding	chromosome	UHRF1 (ICBP90) binding protein 1-like [Source:MGI Symbol;Acc:MGI:2442888]	ENSMUSG00000019951.10	ENSMUST00000020112	Uhrf1bp1l
ENSMUSG00000019966	1997.937476210464	-0.8709125236678452	0.1467519900194621	-5.9345874870408615	2.9458521732835688e-9	4.805702255500879e-8	Kitl	10	100015630	100100416	84787	+	ENSMUSG00000019966	Kitl	protein_coding	chromosome	kit ligand [Source:MGI Symbol;Acc:MGI:96974]	ENSMUSG00000019966.18	ENSMUST00000105283	Kitl
ENSMUSG00000020018	497.35489613588715	-0.9320340402921036	0.20354501610661177	-4.5790069347801055	4.671887107570593e-6	4.3508104639149095e-5	Snrpf	10	93583029	93589706	6678	-	ENSMUSG00000020018	Snrpf	protein_coding	chromosome	small nuclear ribonucleoprotein polypeptide F [Source:MGI Symbol;Acc:MGI:1917128]	ENSMUSG00000020018.6	ENSMUST00000020203	Snrpf
ENSMUSG00000020022	391.0980879374795	-2.056364069933711	0.24241649709645496	-8.48277280863235	2.198897569965278e-17	9.087659854912678e-16	Ndufa12	10	94198720	94221443	22724	+	ENSMUSG00000020022	Ndufa12	protein_coding	chromosome	NADH:ubiquinone oxidoreductase subunit A12 [Source:MGI Symbol;Acc:MGI:1913664]	ENSMUSG00000020022.17	ENSMUST00000179990	Ndufa12
ENSMUSG00000020053	27.216878855334265	-6.9968478778358705	1.935196831072699	-3.615574274146288	2.9968253296120415e-4	0.0018689639197718363	Igf1	10	87858265	87937042	78778	+	ENSMUSG00000020053	Igf1	protein_coding	chromosome	insulin-like growth factor 1 [Source:MGI Symbol;Acc:MGI:96432]	ENSMUSG00000020053.18	ENSMUST00000105300	Igf1
ENSMUSG00000020114	2495.809427551947	1.5646258132107163	0.3105101359119784	5.038888049871091	4.682442567211904e-7	5.420756838144333e-6	Cand1	10	119199255	119240055	40801	-	ENSMUSG00000020114	Cand1	protein_coding	chromosome	cullin associated and neddylation disassociated 1 [Source:MGI Symbol;Acc:MGI:1261820]	ENSMUSG00000020114.12	ENSMUST00000020315	Cand1
ENSMUSG00000020130	432.4474563296831	-0.6458351556242228	0.24584826949823543	-2.6269664494378646	0.008614982775723737	0.03328824816296406	Tbc1d15	10	115197872	115251467	53596	-	ENSMUSG00000020130	Tbc1d15	protein_coding	chromosome	TBC1 domain family, member 15 [Source:MGI Symbol;Acc:MGI:1913937]	ENSMUSG00000020130.9	ENSMUST00000020339	Tbc1d15
ENSMUSG00000020167	527.4381907555661	1.4482365570962665	0.3915056954672265	3.6991455650930636	2.1632650968248743e-4	0.0014080976241756598	Tcf3	10	80409514	80433647	24134	-	ENSMUSG00000020167	Tcf3	protein_coding	chromosome	transcription factor 3 [Source:MGI Symbol;Acc:MGI:98510]	ENSMUSG00000020167.14	ENSMUST00000105342	Tcf3
ENSMUSG00000020170	2606.881044673981	-1.2689987338016628	0.115711445011026	-10.966924954404826	5.5115042578851265e-28	5.73684186559689e-26	Frs2	10	117069427	117148534	79108	-	ENSMUSG00000020170	Frs2	protein_coding	chromosome	fibroblast growth factor receptor substrate 2 [Source:MGI Symbol;Acc:MGI:1100860]	ENSMUSG00000020170.4	ENSMUST00000020381	Frs2
ENSMUSG00000020180	489.8226714555148	-1.556570263803087	0.23191748882105404	-6.711741627230735	1.9231500550547942e-11	4.068361681214836e-10	Snrpd3	10	75517551	75537381	19831	+	ENSMUSG00000020180	Snrpd3	protein_coding	chromosome	small nuclear ribonucleoprotein D3 [Source:MGI Symbol;Acc:MGI:1914582]	ENSMUSG00000020180.10	ENSMUST00000020397	Snrpd3
ENSMUSG00000020190	834.6993303329059	0.7204394241342074	0.31015755488623875	2.322817589913146	0.020188953722645342	0.06587433373502816	Mknk2	10	80665327	80678112	12786	-	ENSMUSG00000020190	Mknk2	protein_coding	chromosome	MAP kinase-interacting serine/threonine kinase 2 [Source:MGI Symbol;Acc:MGI:894279]	ENSMUSG00000020190.13	ENSMUST00000200082	Mknk2
ENSMUSG00000020198	901.761259382697	1.6318373168348785	0.28499091561616924	5.725927485466469	1.0287015765265859e-8	1.5393877790210817e-7	Ap3d1	10	80706956	80742264	35309	-	ENSMUSG00000020198	Ap3d1	protein_coding	chromosome	adaptor-related protein complex 3, delta 1 subunit [Source:MGI Symbol;Acc:MGI:107734]	ENSMUSG00000020198.8	ENSMUST00000020420	Ap3d1
ENSMUSG00000020211	429.8930372422403	-1.4776154446269867	0.33831327712209663	-4.367595198144464	1.2562204665741243e-5	1.0645291878850757e-4	Sf3a2	10	80798198	80804924	6727	+	ENSMUSG00000020211	Sf3a2	protein_coding	chromosome	splicing factor 3a, subunit 2 [Source:MGI Symbol;Acc:MGI:104912]	ENSMUSG00000020211.15	ENSMUST00000148665	Sf3a2
ENSMUSG00000020235	297.3303747735118	2.8072531688690385	0.5722108380417911	4.905976927099051	9.296345344911228e-7	1.0022329417676064e-5	Fzr1	10	81366222	81378516	12295	-	ENSMUSG00000020235	Fzr1	protein_coding	chromosome	fizzy and cell division cycle 20 related 1 [Source:MGI Symbol;Acc:MGI:1926790]	ENSMUSG00000020235.16	ENSMUST00000140901	Fzr1
ENSMUSG00000020250	1215.6952418380065	1.1662475344065375	0.2818191599357449	4.138283339828432	3.499140851979943e-5	2.72562216562835e-4	Txnrd1	10	82833951	82897712	63762	+	ENSMUSG00000020250	Txnrd1	protein_coding	chromosome	thioredoxin reductase 1 [Source:MGI Symbol;Acc:MGI:1354175]	ENSMUSG00000020250.10	ENSMUST00000219442	Txnrd1
ENSMUSG00000020282	463.837281369764	0.7875850239407413	0.34839407269436967	2.2606154514909154	0.02378308009399527	0.07457653640777723	Rhbdf1	11	32209585	32222300	12716	-	ENSMUSG00000020282	Rhbdf1	protein_coding	chromosome	rhomboid 5 homolog 1 [Source:MGI Symbol;Acc:MGI:104328]	ENSMUSG00000020282.18	ENSMUST00000020524	Rhbdf1
ENSMUSG00000020330	271.29484309877347	-1.1659663145626618	0.32390270607409455	-3.5997424309753696	3.185325404642149e-4	0.001975002499177699	Hmmr	11	40701395	40733422	32028	-	ENSMUSG00000020330	Hmmr	protein_coding	chromosome	hyaluronan mediated motility receptor (RHAMM) [Source:MGI Symbol;Acc:MGI:104667]	ENSMUSG00000020330.16	ENSMUST00000020579	Hmmr
ENSMUSG00000020422	1897.5406260110167	1.018573763152196	0.25367761004108186	4.0152292627924195	5.938803689725113e-5	4.40707943208497e-4	Tns3	11	8431652	8664681	233030	-	ENSMUSG00000020422	Tns3	protein_coding	chromosome	tensin 3 [Source:MGI Symbol;Acc:MGI:2443012]	ENSMUSG00000020422.14	ENSMUST00000020695	Tns3
ENSMUSG00000020453	284.69520194079803	1.2332925030814	0.43619864131456076	2.8273643846405796	0.004693288977837967	0.020213279003050227	Patz1	11	3288874	3309083	20210	+	ENSMUSG00000020453	Patz1	protein_coding	chromosome	POZ (BTB) and AT hook containing zinc finger 1 [Source:MGI Symbol;Acc:MGI:1891832]	ENSMUSG00000020453.17	ENSMUST00000057089	Patz1
ENSMUSG00000020476	460.34278673464104	1.485871742852992	0.45348728320784476	3.276545556784619	0.001050853581301388	0.005588102880664703	Dbnl	11	5788488	5800962	12475	+	ENSMUSG00000020476	Dbnl	protein_coding	chromosome	drebrin-like [Source:MGI Symbol;Acc:MGI:700006]	ENSMUSG00000020476.14	ENSMUST00000020769	Dbnl
ENSMUSG00000020485	458.279579462508	-1.0400893821815649	0.1772385609297058	-5.868301890546676	4.402810544949506e-9	6.969832789999474e-8	Supt4a	11	87737552	87743623	6072	+	ENSMUSG00000020485	Supt4a	protein_coding	chromosome	SPT4A, DSIF elongation factor subunit [Source:MGI Symbol;Acc:MGI:107416]	ENSMUSG00000020485.14	ENSMUST00000093955	Supt4a
ENSMUSG00000020516	545.4197836017341	-1.0873180408250271	0.299080013474623	-3.635542302519277	2.773964669492105e-4	0.0017438467366416963	Rps6kb1	11	86498871	86544805	45935	-	ENSMUSG00000020516	Rps6kb1	protein_coding	chromosome	ribosomal protein S6 kinase, polypeptide 1 [Source:MGI Symbol;Acc:MGI:1270849]	ENSMUSG00000020516.15	ENSMUST00000154617	Rps6kb1
ENSMUSG00000020520	522.1902906720389	1.954589042399597	0.38342593942696973	5.097696429513172	3.43811582425543e-7	4.052015864217672e-6	Galnt10	11	57645442	57787514	142073	+	ENSMUSG00000020520	Galnt10	protein_coding	chromosome	polypeptide N-acetylgalactosaminyltransferase 10 [Source:MGI Symbol;Acc:MGI:1890480]	ENSMUSG00000020520.14	ENSMUST00000066987	Galnt10
ENSMUSG00000020521	150.0962917982707	-1.5608082154977376	0.6534161357773282	-2.3886894278191373	0.016908589154316308	0.05731378260318975	Rnft1	11	86484657	86499025	14369	+	ENSMUSG00000020521	Rnft1	protein_coding	chromosome	ring finger protein, transmembrane 1 [Source:MGI Symbol;Acc:MGI:1924142]	ENSMUSG00000020521.7	ENSMUST00000020827	Rnft1
ENSMUSG00000020522	200.92535283915532	-1.6580189928707243	0.39861887244794303	-4.159409168684682	3.190718730777487e-5	2.5036179927554906e-4	Mfap3	11	57518664	57533815	15152	+	ENSMUSG00000020522	Mfap3	protein_coding	chromosome	microfibrillar-associated protein 3 [Source:MGI Symbol;Acc:MGI:1924068]	ENSMUSG00000020522.13	ENSMUST00000020830	Mfap3
ENSMUSG00000020594	1550.161948189443	-0.7110044915910841	0.28061970849748613	-2.5336940708761855	0.011286722190211543	0.041550681189755294	Pum2	12	8674134	8752581	78448	+	ENSMUSG00000020594	Pum2	protein_coding	chromosome	pumilio RNA-binding family member 2 [Source:MGI Symbol;Acc:MGI:1931751]	ENSMUSG00000020594.14	ENSMUST00000168361	Pum2
ENSMUSG00000020659	779.1964990364811	-2.2907881218920445	0.20289046078228365	-11.29076307017819	1.4576563871101302e-29	1.6975202401177575e-27	Cbll1	12	31484829	31499616	14788	-	ENSMUSG00000020659	Cbll1	protein_coding	chromosome	Casitas B-lineage lymphoma-like 1 [Source:MGI Symbol;Acc:MGI:2144842]	ENSMUSG00000020659.16	ENSMUST00000101499	Cbll1
ENSMUSG00000020687	1269.6884857211617	-1.0296229893198057	0.14174829835947286	-7.263741443362429	3.7652741990483964e-13	9.712095423071763e-12	Cdc27	11	104502745	104550620	47876	-	ENSMUSG00000020687	Cdc27	protein_coding	chromosome	cell division cycle 27 [Source:MGI Symbol;Acc:MGI:102685]	ENSMUSG00000020687.13	ENSMUST00000093923	Cdc27
ENSMUSG00000020706	317.7388488654553	0.6819744542728089	0.2783150554740867	2.450368533283698	0.014271006619081353	0.05009119064566842	Ftsj3	11	106249142	106256079	6938	-	ENSMUSG00000020706	Ftsj3	protein_coding	chromosome	FtsJ RNA methyltransferase homolog 3 (E. coli) [Source:MGI Symbol;Acc:MGI:1860295]	ENSMUSG00000020706.13	ENSMUST00000021048	Ftsj3
ENSMUSG00000020741	1365.7675640854013	1.8572211319233096	0.17510163429160497	10.60653225446424	2.778713772839769e-26	2.553377452823544e-24	Cluh	11	74649495	74670847	21353	+	ENSMUSG00000020741	Cluh	protein_coding	chromosome	clustered mitochondria (cluA/CLU1) homolog [Source:MGI Symbol;Acc:MGI:1921398]	ENSMUSG00000020741.17	ENSMUST00000092915	Cluh
ENSMUSG00000020770	82.02170810581235	-5.971938892150869	1.3324465015723923	-4.481935210984838	7.396920217695769e-6	6.621200578427522e-5	Unk	11	116030322	116061214	30893	+	ENSMUSG00000020770	Unk	protein_coding	chromosome	unkempt family zinc finger [Source:MGI Symbol;Acc:MGI:2442456]	ENSMUSG00000020770.13	ENSMUST00000021116	Unk
ENSMUSG00000020778	66.97565336068402	-1.728890096662563	0.7700105361303676	-2.245281091023735	0.02475009314759975	0.07672920284714503	Ten1	11	116198855	116215318	16464	+	ENSMUSG00000020778	Ten1	protein_coding	chromosome	TEN1 telomerase capping complex subunit [Source:MGI Symbol;Acc:MGI:1916785]	ENSMUSG00000020778.12	ENSMUST00000021130	Ten1
ENSMUSG00000020790	1356.686178603899	1.6710416736207738	0.2789408056482331	5.990667696457765	2.0898125984002305e-9	3.476715103590313e-8	Ankfy1	11	72690006	72772146	82141	+	ENSMUSG00000020790	Ankfy1	protein_coding	chromosome	ankyrin repeat and FYVE domain containing 1 [Source:MGI Symbol;Acc:MGI:1337008]	ENSMUSG00000020790.14	ENSMUST00000155998	Ankfy1
ENSMUSG00000020817	912.0227903266968	-0.9854873965647283	0.164463664298424	-5.992128417961875	2.0711227082989904e-9	3.4583919067133507e-8	Rabep1	11	70844778	70943105	98328	+	ENSMUSG00000020817	Rabep1	protein_coding	chromosome	rabaptin, RAB GTPase binding effector protein 1 [Source:MGI Symbol;Acc:MGI:1860236]	ENSMUSG00000020817.16	ENSMUST00000076270	Rabep1
ENSMUSG00000020827	376.223123624822	1.001303315794824	0.43768286098488995	2.2877370924272764	0.02215283622947848	0.07078556363247103	Mink1	11	70562881	70614483	51603	+	ENSMUSG00000020827	Mink1	protein_coding	chromosome	misshapen-like kinase 1 (zebrafish) [Source:MGI Symbol;Acc:MGI:1355329]	ENSMUSG00000020827.18	ENSMUST00000072237	Mink1
ENSMUSG00000020850	4092.765510558526	1.083137404912563	0.4399513880666274	2.461947920365533	0.013818473040751388	0.04886737219041425	Prpf8	11	75486816	75509449	22634	+	ENSMUSG00000020850	Prpf8	protein_coding	chromosome	pre-mRNA processing factor 8 [Source:MGI Symbol;Acc:MGI:2179381]	ENSMUSG00000020850.14	ENSMUST00000018449	Prpf8
ENSMUSG00000020864	1594.562606245284	-0.6691903001936009	0.13392801775663027	-4.9966415646473035	5.833735429907262e-7	6.623204259321353e-6	Ankrd40	11	94328001	94341841	13841	+	ENSMUSG00000020864	Ankrd40	protein_coding	chromosome	ankyrin repeat domain 40 [Source:MGI Symbol;Acc:MGI:1918702]	ENSMUSG00000020864.13	ENSMUST00000107818	Ankrd40
ENSMUSG00000020889	3930.263259072623	-0.9605673171305569	0.239642841136994	-4.008328863792096	6.114992757774476e-5	4.520713062032897e-4	Nr1d1	11	98767932	98775333	7402	-	ENSMUSG00000020889	Nr1d1	protein_coding	chromosome	nuclear receptor subfamily 1, group D, member 1 [Source:MGI Symbol;Acc:MGI:2444210]	ENSMUSG00000020889.11	ENSMUST00000064941	Nr1d1
ENSMUSG00000020894	90.9122008668759	-2.6480265174078945	1.004584328137148	-2.6359424920735774	0.008390395003551829	0.03259520096757473	Vamp2	11	69088490	69092384	3895	+	ENSMUSG00000020894	Vamp2	protein_coding	chromosome	vesicle-associated membrane protein 2 [Source:MGI Symbol;Acc:MGI:1313277]	ENSMUSG00000020894.16	ENSMUST00000021273	Vamp2
ENSMUSG00000020899	791.47527321612	1.2923088177417164	0.4199945693614416	3.076965541974837	0.002091194732368835	0.010163897703356297	Pfas	11	68985697	69008460	22764	-	ENSMUSG00000020899	Pfas	protein_coding	chromosome	phosphoribosylformylglycinamidine synthase (FGAR amidotransferase) [Source:MGI Symbol;Acc:MGI:2684864]	ENSMUSG00000020899.16	ENSMUST00000021282	Pfas
ENSMUSG00000020917	1757.5193112097927	1.2473124579340344	0.193893669450238	6.432971542962892	1.2513308585858946e-10	2.428738211004504e-9	Acly	11	100476353	100528000	51648	-	ENSMUSG00000020917	Acly	protein_coding	chromosome	ATP citrate lyase [Source:MGI Symbol;Acc:MGI:103251]	ENSMUSG00000020917.17	ENSMUST00000107389	Acly
ENSMUSG00000020919	260.0764038806896	1.1378720320990463	0.5133160870578864	2.2167083027162735	0.026643031058409105	0.08124846546772307	Stat5b	11	100780731	100850724	69994	-	ENSMUSG00000020919	Stat5b	protein_coding	chromosome	signal transducer and activator of transcription 5B [Source:MGI Symbol;Acc:MGI:103035]	ENSMUSG00000020919.11	ENSMUST00000107358	Stat5b
ENSMUSG00000020949	275.1471996707325	-1.2973561834877865	0.36123975239093153	-3.591399271262359	3.289072975877691e-4	0.002028635361419686	Fkbp3	12	65062424	65074007	11584	-	ENSMUSG00000020949	Fkbp3	protein_coding	chromosome	FK506 binding protein 3 [Source:MGI Symbol;Acc:MGI:1353460]	ENSMUSG00000020949.9	ENSMUST00000021332	Fkbp3
ENSMUSG00000020950	1493.511847920986	-2.065385907563246	0.16591579826522038	-12.44839809806223	1.4268013486169324e-35	2.36366724822991e-33	Foxg1	12	49382660	49386861	4202	+	ENSMUSG00000020950	Foxg1	protein_coding	chromosome	forkhead box G1 [Source:MGI Symbol;Acc:MGI:1347464]	ENSMUSG00000020950.10	ENSMUST00000179669	Foxg1
ENSMUSG00000020954	306.9767093224669	-0.7039893108913636	0.30758800704842604	-2.2887410911977755	0.022094400013732373	0.0706564254925286	Strn3	12	51609632	51691897	82266	-	ENSMUSG00000020954	Strn3	protein_coding	chromosome	striatin, calmodulin binding protein 3 [Source:MGI Symbol;Acc:MGI:2151064]	ENSMUSG00000020954.16	ENSMUST00000013130	Strn3
ENSMUSG00000021040	153.8151804039766	-0.9514366325101365	0.4163401847996179	-2.2852385314861152	0.022298845002867527	0.07115233161780898	Slirp	12	87443896	87452206	8311	+	ENSMUSG00000021040	Slirp	protein_coding	chromosome	SRA stem-loop interacting RNA binding protein [Source:MGI Symbol;Acc:MGI:1916394]	ENSMUSG00000021040.15	ENSMUST00000161023	Slirp
ENSMUSG00000021076	217.5590710101526	1.4051426565367473	0.6285720653123834	2.2354519618023896	0.02538769202431102	0.07805251298340593	Actr10	12	70937857	70964718	26862	+	ENSMUSG00000021076	Actr10	protein_coding	chromosome	ARP10 actin-related protein 10 [Source:MGI Symbol;Acc:MGI:1891654]	ENSMUSG00000021076.6	ENSMUST00000021479	Actr10
ENSMUSG00000021277	273.80603630894257	1.3360323747248268	0.4594279767313485	2.908034430619959	0.0036370829103481777	0.016235054721637672	Traf3	12	111166370	111267153	100784	+	ENSMUSG00000021277	Traf3	protein_coding	chromosome	TNF receptor-associated factor 3 [Source:MGI Symbol;Acc:MGI:108041]	ENSMUSG00000021277.16	ENSMUST00000021706	Traf3
ENSMUSG00000021282	977.7318313826333	-0.8933421961316077	0.24254699476590372	-3.6831715725598846	2.3035000681624035e-4	0.0014894869599629572	Eif5	12	111538016	111546752	8737	+	ENSMUSG00000021282	Eif5	protein_coding	chromosome	eukaryotic translation initiation factor 5 [Source:MGI Symbol;Acc:MGI:95309]	ENSMUSG00000021282.17	ENSMUST00000166123	Eif5
ENSMUSG00000021290	311.68371122708453	-0.7385200654736628	0.22682812611664566	-3.255857543406593	0.0011305045751341936	0.00595743495193924	2010107E04Rik	12	111961375	111966977	5603	-	ENSMUSG00000021290	Atp5mpl	protein_coding	chromosome	ATP synthase membrane subunit 6.8PL [Source:MGI Symbol;Acc:MGI:1917507]	ENSMUSG00000021290.6	ENSMUST00000222874	Atp5mpl
ENSMUSG00000021314	24.2147602938721	3.6393533757379375	1.5867092296704053	2.293648582666852	0.02181069239137773	0.06997745878542957	Amph	13	18948205	19150921	202717	+	ENSMUSG00000021314	Amph	protein_coding	chromosome	amphiphysin [Source:MGI Symbol;Acc:MGI:103574]	ENSMUSG00000021314.13	ENSMUST00000200466	Amph
ENSMUSG00000021338	88.10767800616618	-2.1797547380768	0.7209855587087327	-3.0232987495348547	0.0025003527294088744	0.011853748006169762	Lrrc16a	13	24012344	24280795	268452	-	ENSMUSG00000021338	Carmil1	protein_coding	chromosome	capping protein regulator and myosin 1 linker 1 [Source:MGI Symbol;Acc:MGI:1915982]	ENSMUSG00000021338.17	ENSMUST00000072889	Carmil1
ENSMUSG00000021359	126.7716335721366	-3.0079214290712346	0.72919383652510406	-4.124995684830751	3.7074170789924105e-5	2.870746522916967e-4	Tfap2a	13	40715302	40738376	23075	-	ENSMUSG00000021359	Tfap2a	protein_coding	chromosome	transcription factor AP-2, alpha [Source:MGI Symbol;Acc:MGI:104671]	ENSMUSG00000021359.16	ENSMUST00000110193	Tfap2a
ENSMUSG00000021375	311.6344620896025	1.8743235116410577	0.542490106010333	3.455037227177295	5.502168457738372e-4	0.003194299378080885	Kif13a	13	46749087	46929867	180781	-	ENSMUSG00000021375	Kif13a	protein_coding	chromosome	kinesin family member 13A [Source:MGI Symbol;Acc:MGI:1098264]	ENSMUSG00000021375.11	ENSMUST00000056978	Kif13a
ENSMUSG00000021390	2015.0938341086037	-1.911340361870044	0.18554496216920277	-10.30122477875227	6.956982420774526e-25	5.491813908265099e-23	Ogn	13	49608046	49624501	16456	+	ENSMUSG00000021390	Ogn	protein_coding	chromosome	osteoglycin [Source:MGI Symbol;Acc:MGI:109278]	ENSMUSG00000021390.6	ENSMUST00000021822	Ogn
ENSMUSG00000021470	167.87865220429475	-1.1321769134701167	0.3971215784903181	-2.8509579302493617	0.0043587736072501475	0.019009230689090186	Ercc6l2	13	63815240	63900302	85063	+	ENSMUSG00000021470	Ercc6l2	protein_coding	chromosome	excision repair cross-complementing rodent repair deficiency, complementation group 6 like 2 [Source:MGI Symbol;Acc:MGI:1923501]	ENSMUSG00000021470.19	ENSMUST00000067821	Ercc6l2
ENSMUSG00000021477	1955.9747543044812	0.40055007280804095	0.17582140218766265	2.2781644772717407	0.022716779858931127	0.07207843666057402	Ctsl	13	64359337	64370890	11554	-	ENSMUSG00000021477	Ctsl	protein_coding	chromosome	cathepsin L [Source:MGI Symbol;Acc:MGI:88564]	ENSMUSG00000021477.9	ENSMUST00000222517	Ctsl
ENSMUSG00000021484	896.9010631761116	0.7087880576341401	0.2749082740019358	2.5782710986325172	0.009929606219285304	0.03746937066128769	Lman2	13	55343833	55362783	18951	-	ENSMUSG00000021484	Lman2	protein_coding	chromosome	lectin, mannose-binding 2 [Source:MGI Symbol;Acc:MGI:1914140]	ENSMUSG00000021484.8	ENSMUST00000021940	Lman2
ENSMUSG00000021493	253.58596440409158	-2.411273305804878	0.5146470318652326	-4.685295273278293	2.795566121610835e-6	2.7310173357463985e-5	Pdlim7	13	55495795	55513676	17882	-	ENSMUSG00000021493	Pdlim7	protein_coding	chromosome	PDZ and LIM domain 7 [Source:MGI Symbol;Acc:MGI:1914649]	ENSMUSG00000021493.15	ENSMUST00000046246	Pdlim7
ENSMUSG00000021501	222.84205971758684	-1.2198458150553384	0.29737646837543474	-4.1020253610494	4.09549370089946e-5	3.1341051990877973e-4	Caml	13	55623005	55632411	9407	+	ENSMUSG00000021501	Caml	protein_coding	chromosome	calcium modulating ligand [Source:MGI Symbol;Acc:MGI:104728]	ENSMUSG00000021501.4	ENSMUST00000021963	Caml
ENSMUSG00000021557	385.9147790071547	2.426145238731389	0.5728308193047094	4.235360872650316	2.2818494958811645e-5	1.8320214177852735e-4	Agtpbp1	13	59445742	59585227	139486	-	ENSMUSG00000021557	Agtpbp1	protein_coding	chromosome	ATP/GTP binding protein 1 [Source:MGI Symbol;Acc:MGI:2159437]	ENSMUSG00000021557.15	ENSMUST00000022040	Agtpbp1
ENSMUSG00000021577	2098.718801916369	2.5407340546258688	0.1918934965659085	13.240334352619492	5.1319850295098625e-40	1.1178223688350927e-37	Sdha	13	74322254	74350280	28027	-	ENSMUSG00000021577	Sdha	protein_coding	chromosome	succinate dehydrogenase complex, subunit A, flavoprotein (Fp) [Source:MGI Symbol;Acc:MGI:1914195]	ENSMUSG00000021577.14	ENSMUST00000022062	Sdha
ENSMUSG00000021670	737.8611753932894	1.3029088565477214	0.32938421010760616	3.955589905545489	7.634602930185756e-5	5.556819286190894e-4	Hmgcr	13	96648967	96670936	21970	-	ENSMUSG00000021670	Hmgcr	protein_coding	chromosome	3-hydroxy-3-methylglutaryl-Coenzyme A reductase [Source:MGI Symbol;Acc:MGI:96159]	ENSMUSG00000021670.14	ENSMUST00000022176	Hmgcr
ENSMUSG00000021712	104.56794412352545	-1.7604921571601184	0.7384181557172638	-2.384139858330083	0.01711909494497756	0.05789384552697702	Trim23	13	104178797	104203372	24576	+	ENSMUSG00000021712	Trim23	protein_coding	chromosome	tripartite motif-containing 23 [Source:MGI Symbol;Acc:MGI:1933161]	ENSMUSG00000021712.15	ENSMUST00000069174	Trim23
ENSMUSG00000021760	178.72344238898953	-2.0987240270181915	0.39453071504879694	-5.319545340743911	1.040268871044499e-7	1.3386917353638292e-6	Gpx8	13	113042753	113046410	3658	-	ENSMUSG00000021760	Gpx8	protein_coding	chromosome	glutathione peroxidase 8 (putative) [Source:MGI Symbol;Acc:MGI:1916840]	ENSMUSG00000021760.5	ENSMUST00000022282	Gpx8
ENSMUSG00000021764	221.72065285119987	-1.1755808407716286	0.3339361562425901	-3.520376032350388	4.3093538273725397e-4	0.0025820998327843003	Ndufs4	13	114287795	114388258	100464	-	ENSMUSG00000021764	Ndufs4	protein_coding	chromosome	NADH:ubiquinone oxidoreductase core subunit S4 [Source:MGI Symbol;Acc:MGI:1343135]	ENSMUSG00000021764.8	ENSMUST00000022286	Ndufs4
ENSMUSG00000021782	1074.2048576264647	0.4913616690039319	0.17685648660621794	2.7783073068616333	0.005464291234273838	0.022937542290338644	Dlg5	14	24133953	24245920	111968	-	ENSMUSG00000021782	Dlg5	protein_coding	chromosome	discs large MAGUK scaffold protein 5 [Source:MGI Symbol;Acc:MGI:1918478]	ENSMUSG00000021782.14	ENSMUST00000090398	Dlg5
ENSMUSG00000021830	305.48256208629596	-0.8296696381181059	0.28917686534411247	-2.869073351116183	0.004116763154073699	0.018081168117331906	Txndc16	14	45133465	45220328	86864	-	ENSMUSG00000021830	Txndc16	protein_coding	chromosome	thioredoxin domain containing 16 [Source:MGI Symbol;Acc:MGI:1917811]	ENSMUSG00000021830.14	ENSMUST00000139526	Txndc16
ENSMUSG00000021877	935.5389667837663	-1.7420001011152562	0.2213519396381779	-7.869820810979706	3.5514956422816936e-15	1.1444573080689664e-13	Arf4	14	26638074	26665084	27011	+	ENSMUSG00000021877	Arf4	protein_coding	chromosome	ADP-ribosylation factor 4 [Source:MGI Symbol;Acc:MGI:99433]	ENSMUSG00000021877.12	ENSMUST00000022429	Arf4
ENSMUSG00000021930	92.2444432176998	-2.19344498603158	0.5849568871409235	-3.749754955023123	1.7700745342209495e-4	0.0011836052684199437	Spryd7	14	61531993	61556886	24894	-	ENSMUSG00000021930	Spryd7	protein_coding	chromosome	SPRY domain containing 7 [Source:MGI Symbol;Acc:MGI:1913924]	ENSMUSG00000021930.14	ENSMUST00000022497	Spryd7
ENSMUSG00000021932	120.53408083532445	-1.6940580328254322	0.5581602562151751	-3.0350746294848334	0.002404761742768751	0.011460618970196942	Rnaseh2b	14	62292589	62372992	80404	+	ENSMUSG00000021932	Rnaseh2b	protein_coding	chromosome	ribonuclease H2, subunit B [Source:MGI Symbol;Acc:MGI:1914403]	ENSMUSG00000021932.13	ENSMUST00000022499	Rnaseh2b
ENSMUSG00000021939	3838.2468183486294	0.4965503588889917	0.08506750009439103	5.837133550862769	5.310652750583372e-9	8.361671475062143e-8	Ctsb	14	63122462	63145923	23462	+	ENSMUSG00000021939	Ctsb	protein_coding	chromosome	cathepsin B [Source:MGI Symbol;Acc:MGI:88561]	ENSMUSG00000021939.8	ENSMUST00000006235	Ctsb
ENSMUSG00000021950	337.29390415543645	0.6841187328698671	0.25865648993178336	2.64489297388321	0.008171675889613483	0.0318684521928494	Anxa8	14	34085981	34100571	14591	+	ENSMUSG00000021950	Anxa8	protein_coding	chromosome	annexin A8 [Source:MGI Symbol;Acc:MGI:1201374]	ENSMUSG00000021950.15	ENSMUST00000022519	Anxa8
ENSMUSG00000022052	1187.986966772261	-1.2035888264521293	0.14743586131618935	-8.163474040219603	3.255239373477754e-16	1.1602462276013738e-14	Ppp2r2a	14	67014056	67072444	58389	-	ENSMUSG00000022052	Ppp2r2a	protein_coding	chromosome	protein phosphatase 2, regulatory subunit B, alpha [Source:MGI Symbol;Acc:MGI:1919228]	ENSMUSG00000022052.9	ENSMUST00000089230	Ppp2r2a
ENSMUSG00000022074	159.30389547499988	-1.4442373373453508	0.43438883611171786	-3.3247570316791384	8.849561946400274e-4	0.004801132269998156	Tnfrsf10b	14	69767472	69784411	16940	+	ENSMUSG00000022074	Tnfrsf10b	protein_coding	chromosome	tumor necrosis factor receptor superfamily, member 10b [Source:MGI Symbol;Acc:MGI:1341090]	ENSMUSG00000022074.6	ENSMUST00000022663	Tnfrsf10b
ENSMUSG00000022098	534.1969321115582	2.1347838413589924	0.3084524670512476	6.920949155528428	4.486275001604604e-12	1.0186788912909913e-10	Bmp1	14	70474558	70520234	45677	-	ENSMUSG00000022098	Bmp1	protein_coding	chromosome	bone morphogenetic protein 1 [Source:MGI Symbol;Acc:MGI:88176]	ENSMUSG00000022098.10	ENSMUST00000022693	Bmp1
ENSMUSG00000022109	203.3229459237362	-1.416004019053294	0.34814336918596295	-4.06730141770107	4.756070822057621e-5	3.613753553555668e-4	Med4	14	73510025	73518849	8825	+	ENSMUSG00000022109	Med4	protein_coding	chromosome	mediator complex subunit 4 [Source:MGI Symbol;Acc:MGI:1914631]	ENSMUSG00000022109.6	ENSMUST00000022705	Med4
ENSMUSG00000022130	38.36696678044688	-5.57278685060288	1.81156373597283	-3.0762300767796233	0.0020963601451354924	0.010180589606558077	Tgds	14	118111911	118132755	20845	-	ENSMUSG00000022130	Tgds	protein_coding	chromosome	TDP-glucose 4,6-dehydratase [Source:MGI Symbol;Acc:MGI:1923605]	ENSMUSG00000022130.10	ENSMUST00000022727	Tgds
ENSMUSG00000022175	580.8240307403084	0.7618017554897438	0.24339820784533833	3.129857702049363	0.0017489099965674667	0.008694285452082225	Lrp10	14	54464137	54471497	7361	+	ENSMUSG00000022175	Lrp10	protein_coding	chromosome	low-density lipoprotein receptor-related protein 10 [Source:MGI Symbol;Acc:MGI:1929480]	ENSMUSG00000022175.9	ENSMUST00000022782	Lrp10
ENSMUSG00000022204	96.26816720799951	-1.5928140477374533	0.7115972613504842	-2.2383644994846907	0.025197295116401522	0.07774674322117385	Ngdn	14	55015454	55024137	8684	+	ENSMUSG00000022204	Ngdn	protein_coding	chromosome	neuroguidin, EIF4E binding protein [Source:MGI Symbol;Acc:MGI:1916216]	ENSMUSG00000022204.9	ENSMUST00000022815	Ngdn
ENSMUSG00000022221	122.65050104523829	1.1766257230004806	0.5384515134030036	2.1852027410309014	0.02887398464288106	0.08654837088928823	Ripk3	14	55784995	55788865	3871	-	ENSMUSG00000022221	Ripk3	protein_coding	chromosome	receptor-interacting serine-threonine kinase 3 [Source:MGI Symbol;Acc:MGI:2154952]	ENSMUSG00000022221.14	ENSMUST00000022830	Ripk3
ENSMUSG00000022283	13458.635168872894	-0.978261775508395	0.07322719497278404	-13.359268723484224	1.0458654716147546e-40	2.3210320145533478e-38	Pabpc1	15	36595661	36609668	14008	-	ENSMUSG00000022283	Pabpc1	protein_coding	chromosome	poly(A) binding protein, cytoplasmic 1 [Source:MGI Symbol;Acc:MGI:1349722]	ENSMUSG00000022283.15	ENSMUST00000001809	Pabpc1
ENSMUSG00000022337	641.3797525714824	-1.0925507736660784	0.19801717044916983	-5.517454729747952	3.439446442087919e-8	4.804604400455831e-7	Emc2	15	43477229	43527763	50535	+	ENSMUSG00000022337	Emc2	protein_coding	chromosome	ER membrane protein complex subunit 2 [Source:MGI Symbol;Acc:MGI:1913986]	ENSMUSG00000022337.7	ENSMUST00000022962	Emc2
ENSMUSG00000022377	1006.8243087419846	-1.2573073566665458	0.2611558131734381	-4.814395442277772	1.4764618265544834e-6	1.5233459652573538e-5	Asap1	15	64086857	64382919	296063	-	ENSMUSG00000022377	Asap1	protein_coding	chromosome	ArfGAP with SH3 domain, ankyrin repeat and PH domain1 [Source:MGI Symbol;Acc:MGI:1342335]	ENSMUSG00000022377.16	ENSMUST00000177374	Asap1
ENSMUSG00000022403	2086.602559255801	-0.9308023930037757	0.2093731451974702	-4.445662752622309	8.762131499000211e-6	7.719864471253969e-5	St13	15	81363669	81400077	36409	-	ENSMUSG00000022403	St13	protein_coding	chromosome	suppression of tumorigenicity 13 [Source:MGI Symbol;Acc:MGI:1917606]	ENSMUSG00000022403.15	ENSMUST00000172107	St13
ENSMUSG00000022438	74.08064179158858	3.5119023014298687	1.629018283505854	2.155839708484922	0.03109618365603865	0.09175948624243016	Parvb	15	84232043	84315688	83646	+	ENSMUSG00000022438	Parvb	protein_coding	chromosome	parvin, beta [Source:MGI Symbol;Acc:MGI:2153063]	ENSMUSG00000022438.6	ENSMUST00000023072	Parvb
ENSMUSG00000022472	320.3717016707795	-1.4637320723287282	0.3496496779227641	-4.186281769297266	2.8356130510884635e-5	2.2459582967611117e-4	Desi1	15	81992523	82033862	41340	-	ENSMUSG00000022472	Desi1	protein_coding	chromosome	desumoylating isopeptidase 1 [Source:MGI Symbol;Acc:MGI:106313]	ENSMUSG00000022472.16	ENSMUST00000152227	Desi1
ENSMUSG00000022517	465.2374052861355	0.723653800126102	0.26851375755755114	2.6950343502269143	0.007038137493985967	0.028186099150242748	Mgrn1	16	4886249	4938296	52048	+	ENSMUSG00000022517	Mgrn1	protein_coding	chromosome	mahogunin, ring finger 1 [Source:MGI Symbol;Acc:MGI:2447670]	ENSMUSG00000022517.17	ENSMUST00000229038	Mgrn1
ENSMUSG00000022555	45.77418681341397	-2.9821291263786955	1.2200706461815323	-2.4442265992644736	0.014516305836002483	0.050721726757555666	Dgat1	15	76502015	76511953	9939	-	ENSMUSG00000022555	Dgat1	protein_coding	chromosome	diacylglycerol O-acyltransferase 1 [Source:MGI Symbol;Acc:MGI:1333825]	ENSMUSG00000022555.12	ENSMUST00000023214	Dgat1
ENSMUSG00000022558	602.6653399992102	1.3807731575149074	0.4278994522859765	3.226863577736249	0.001251551158469053	0.006516487262467022	Mroh1	15	76380261	76453038	72778	+	ENSMUSG00000022558	Mroh1	protein_coding	chromosome	maestro heat-like repeat family member 1 [Source:MGI Symbol;Acc:MGI:2442558]	ENSMUSG00000022558.16	ENSMUST00000096385	Mroh1
ENSMUSG00000022591	152.13979817460213	-1.2659373335947937	0.38561717817724067	-3.282886254130859	0.0010275011567495978	0.005483424957209061	Gm9747	1	82233112	82235933	2822	+	ENSMUSG00000022591	Gm9747	protein_coding	chromosome	predicted gene 9747 [Source:MGI Symbol;Acc:MGI:3710571]	ENSMUSG00000022591.5	ENSMUST00000023262	Gm9747
ENSMUSG00000022614	541.1242326596938	0.9062848957959481	0.2787165322244489	3.251636666698055	0.0011474259699784655	0.006043898011144967	Lmf2	15	89351004	89355659	4656	-	ENSMUSG00000022614	Lmf2	protein_coding	chromosome	lipase maturation factor 2 [Source:MGI Symbol;Acc:MGI:2146015]	ENSMUSG00000022614.8	ENSMUST00000023283	Lmf2
ENSMUSG00000022637	308.05092162778794	-1.0714608135519224	0.23321909569438776	-4.59422420090323	4.343621830622468e-6	4.074137158834248e-5	Cblb	16	52031225	52208048	176824	+	ENSMUSG00000022637	Cblb	protein_coding	chromosome	Casitas B-lineage lymphoma b [Source:MGI Symbol;Acc:MGI:2146430]	ENSMUSG00000022637.11	ENSMUST00000114471	Cblb
ENSMUSG00000022677	157.22671626503475	-2.572569691022208	0.519287251818834	-4.954039757401385	7.268834449108757e-7	8.020654941869538e-6	Fopnl	16	14299244	14317405	18162	-	ENSMUSG00000022677	Fopnl	protein_coding	chromosome	Fgfr1op N-terminal like [Source:MGI Symbol;Acc:MGI:1913336]	ENSMUSG00000022677.15	ENSMUST00000023357	Fopnl
ENSMUSG00000022757	443.7862690546093	-0.8305213688591273	0.23197402827842736	-3.580234283220241	3.43286276623031e-4	0.002109578466896599	Tfg	16	56690332	56717450	27119	-	ENSMUSG00000022757	Tfg	protein_coding	chromosome	Trk-fused gene [Source:MGI Symbol;Acc:MGI:1338041]	ENSMUSG00000022757.19	ENSMUST00000065515	Tfg
ENSMUSG00000022961	4148.133506608543	0.6101105916125041	0.23974371761032426	2.5448449606682435	0.010932626704304688	0.04050064733733283	Son	16	91647506	91679221	31716	+	ENSMUSG00000022961	Son	protein_coding	chromosome	Son DNA binding protein [Source:MGI Symbol;Acc:MGI:98353]	ENSMUSG00000022961.18	ENSMUST00000114037	Son
ENSMUSG00000022972	85.49992774006351	-2.8754154947090527	0.7321435547455366	-3.9273930311500598	8.587159223289923e-5	6.188858258844122e-4	1110004E09Rik	16	90925809	90935114	9306	-	ENSMUSG00000022972	Cfap298	protein_coding	chromosome	cilia and flagella associate protien 298 [Source:MGI Symbol;Acc:MGI:1915251]	ENSMUSG00000022972.10	ENSMUST00000023694	Cfap298
ENSMUSG00000022995	161.44129392878665	-3.2901261016482812	0.6672502550928798	-4.9308727520685665	8.186304844027067e-7	8.90724491909772e-6	Enah	1	181896384	182019990	123607	-	ENSMUSG00000022995	Enah	protein_coding	chromosome	ENAH actin regulator [Source:MGI Symbol;Acc:MGI:108360]	ENSMUSG00000022995.16	ENSMUST00000078719	Enah
ENSMUSG00000023015	1147.753552544823	1.7888603818550706	0.22202749867703045	8.056931652674312	7.823336356676494e-16	2.6749442507915385e-14	Racgap1	15	99620496	99651656	31161	-	ENSMUSG00000023015	Racgap1	protein_coding	chromosome	Rac GTPase-activating protein 1 [Source:MGI Symbol;Acc:MGI:1349423]	ENSMUSG00000023015.14	ENSMUST00000171702	Racgap1
ENSMUSG00000023027	541.0524164865597	-1.309438845997022	0.31598665584129926	-4.143968809412867	3.413461916308332e-5	2.665945488686494e-4	Atf1	15	100227819	100261244	33426	+	ENSMUSG00000023027	Atf1	protein_coding	chromosome	activating transcription factor 1 [Source:MGI Symbol;Acc:MGI:1298366]	ENSMUSG00000023027.13	ENSMUST00000023769	Atf1
ENSMUSG00000023088	402.60238658592766	0.8318438558104448	0.2971187760653083	2.7997014083943355	0.0051149896121408175	0.021703646398990008	Abcc1	16	14361558	14475737	114180	+	ENSMUSG00000023088	Abcc1	protein_coding	chromosome	ATP-binding cassette, sub-family C (CFTR/MRP), member 1 [Source:MGI Symbol;Acc:MGI:102676]	ENSMUSG00000023088.17	ENSMUST00000100167	Abcc1
ENSMUSG00000023249	235.98862702340932	-0.8682172235604755	0.37406350341185035	-2.3210423247427947	0.020284559661796323	0.06607602802315593	Parp3	9	106470322	106476949	6628	-	ENSMUSG00000023249	Parp3	protein_coding	chromosome	poly (ADP-ribose) polymerase family, member 3 [Source:MGI Symbol;Acc:MGI:1891258]	ENSMUSG00000023249.15	ENSMUST00000112479	Parp3
ENSMUSG00000023272	138.34313364811442	1.8393522302040133	0.6247375610714196	2.9441998445707984	0.003237908485410794	0.014777876797396547	Creld2	15	88819646	88826683	7038	+	ENSMUSG00000023272	Creld2	protein_coding	chromosome	cysteine-rich with EGF-like domains 2 [Source:MGI Symbol;Acc:MGI:1923987]	ENSMUSG00000023272.4	ENSMUST00000024042	Creld2
ENSMUSG00000023307	906.2976411111899	-0.5417918348722867	0.18712837639465948	-2.895294905619397	0.0037880247419902853	0.01680676990391918	March5	19	37207543	37222151	14609	+	ENSMUSG00000023307	Marchf5	protein_coding	chromosome	membrane associated ring-CH-type finger 5 [Source:MGI Symbol;Acc:MGI:1915207]	ENSMUSG00000023307.14	ENSMUST00000024078	Marchf5
ENSMUSG00000023456	3150.684168893419	0.4116976258830176	0.13799470194385433	2.9834306685957	0.002850366053856769	0.01327762595067854	Tpi1	6	124810586	124814296	3711	-	ENSMUSG00000023456	Tpi1	protein_coding	chromosome	triosephosphate isomerase 1 [Source:MGI Symbol;Acc:MGI:98797]	ENSMUSG00000023456.16	ENSMUST00000239432	Tpi1
ENSMUSG00000023495	428.7539182737352	0.870210388455272	0.26190179068822284	3.3226591775815737	8.916378311915722e-4	0.004830697453005653	Pcbp4	9	106453291	106464012	10722	+	ENSMUSG00000023495	Pcbp4	protein_coding	chromosome	poly(rC) binding protein 4 [Source:MGI Symbol;Acc:MGI:1890471]	ENSMUSG00000023495.13	ENSMUST00000024260	Pcbp4
ENSMUSG00000023805	335.7866001645501	3.5103951675541194	1.0494682384734617	3.344927496481722	8.230408264364909e-4	0.004514394110307363	Synj2	17	5941280	6044290	103011	+	ENSMUSG00000023805	Synj2	protein_coding	chromosome	synaptojanin 2 [Source:MGI Symbol;Acc:MGI:1201671]	ENSMUSG00000023805.17	ENSMUST00000115791	Synj2
ENSMUSG00000023938	50.13755908432624	3.247551470937683	1.3941842401024431	2.3293560331015195	0.019840212226765533	0.06503917954604688	Aars2	17	45506841	45520843	14003	+	ENSMUSG00000023938	Aars2	protein_coding	chromosome	alanyl-tRNA synthetase 2, mitochondrial [Source:MGI Symbol;Acc:MGI:2681839]	ENSMUSG00000023938.8	ENSMUST00000024733	Aars2
ENSMUSG00000023965	201.4824461578943	1.3033031684730962	0.5574046121472281	2.338163589017546	0.01937876354449327	0.06388555541158006	Fbxl17	17	63057452	63500017	442566	-	ENSMUSG00000023965	Fbxl17	protein_coding	chromosome	F-box and leucine-rich repeat protein 17 [Source:MGI Symbol;Acc:MGI:1354704]	ENSMUSG00000023965.13	ENSMUST00000024761	Fbxl17
ENSMUSG00000023977	666.0457414262412	1.040272645023829	0.37530426327116917	2.771811425633072	0.005574532003350171	0.023333681645339752	Ubr2	17	46928295	47010556	82262	-	ENSMUSG00000023977	Ubr2	protein_coding	chromosome	ubiquitin protein ligase E3 component n-recognin 2 [Source:MGI Symbol;Acc:MGI:1861099]	ENSMUSG00000023977.15	ENSMUST00000113337	Ubr2
ENSMUSG00000024006	188.688062650309	-2.6452899837024453	0.8174902656803765	-3.235867257086954	0.0012127376672513596	0.00634247240649644	Stk38	17	28970880	29007995	37116	-	ENSMUSG00000024006	Stk38	protein_coding	chromosome	serine/threonine kinase 38 [Source:MGI Symbol;Acc:MGI:2442572]	ENSMUSG00000024006.17	ENSMUST00000119274	Stk38
ENSMUSG00000024048	12034.661093977395	-0.5814319166058208	0.0455051605784751	-12.777274252293276	2.1963263386254444e-37	3.9743369838326887e-35	Myl12a	17	70993656	71002878	9223	-	ENSMUSG00000024048	Myl12a	protein_coding	chromosome	myosin, light chain 12A, regulatory, non-sarcomeric [Source:MGI Symbol;Acc:MGI:1914518]	ENSMUSG00000024048.15	ENSMUST00000148960	Myl12a
ENSMUSG00000024050	487.5339866253846	-0.7355757607418114	0.3258938616185814	-2.2571022267449523	0.024001687784394952	0.07505756891284825	Wiz	17	32354055	32389439	35385	-	ENSMUSG00000024050	Wiz	protein_coding	chromosome	widely-interspaced zinc finger motifs [Source:MGI Symbol;Acc:MGI:1332638]	ENSMUSG00000024050.18	ENSMUST00000064694	Wiz
ENSMUSG00000024054	568.0933542718974	-0.5599164960576424	0.24790395111352154	-2.258602549667481	0.023908119079904484	0.07484889449503235	Smchd1	17	71344489	71475343	130855	-	ENSMUSG00000024054	Smchd1	protein_coding	chromosome	SMC hinge domain containing 1 [Source:MGI Symbol;Acc:MGI:1921605]	ENSMUSG00000024054.14	ENSMUST00000127430	Smchd1
ENSMUSG00000024056	160.26072926413428	-2.1662825638311105	0.48621021806999587	-4.455444339343868	8.371961530108877e-6	7.409406434698314e-5	Ndc80	17	71496100	71526857	30758	-	ENSMUSG00000024056	Ndc80	protein_coding	chromosome	NDC80 kinetochore complex component [Source:MGI Symbol;Acc:MGI:1914302]	ENSMUSG00000024056.10	ENSMUST00000024851	Ndc80
ENSMUSG00000024073	3135.055840020935	0.9858880258071129	0.24583559086286527	4.010355141607921	6.062748730924355e-5	4.484908841077501e-4	Birc6	17	74528295	74703356	175062	+	ENSMUSG00000024073	Birc6	protein_coding	chromosome	baculoviral IAP repeat-containing 6 [Source:MGI Symbol;Acc:MGI:1276108]	ENSMUSG00000024073.16	ENSMUST00000180037	Birc6
ENSMUSG00000024098	1455.4120880439814	-0.3399107419275546	0.1316427382437303	-2.582069823693776	0.009820971286142538	0.03719068392389199	Twsg1	17	65921972	65951226	29255	-	ENSMUSG00000024098	Twsg1	protein_coding	chromosome	twisted gastrulation BMP signaling modulator 1 [Source:MGI Symbol;Acc:MGI:2137520]	ENSMUSG00000024098.6	ENSMUST00000024906	Twsg1
ENSMUSG00000024121	2060.809133243468	-1.2307157912870406	0.09971902096155799	-12.341835884665228	5.391237479998355e-35	8.569153410775762e-33	Atp6v0c	17	24163866	24169702	5837	-	ENSMUSG00000024121	Atp6v0c	protein_coding	chromosome	ATPase, H+ transporting, lysosomal V0 subunit C [Source:MGI Symbol;Acc:MGI:88116]	ENSMUSG00000024121.13	ENSMUST00000024932	Atp6v0c
ENSMUSG00000024135	283.47518358906365	1.099043993387309	0.37971418188375744	2.894398065236766	0.0037988623109812113	0.01684849868090536	Srbd1	17	85984665	86145175	160511	-	ENSMUSG00000024135	Srbd1	protein_coding	chromosome	S1 RNA binding domain 1 [Source:MGI Symbol;Acc:MGI:1925836]	ENSMUSG00000024135.10	ENSMUST00000095187	Srbd1
ENSMUSG00000024190	927.6314003491883	0.3948901531413069	0.17860521523164138	2.2109665310117372	0.027038154826582787	0.08219766789099683	Dusp1	17	26505590	26562128	56539	-	ENSMUSG00000024190	Dusp1	protein_coding	chromosome	dual specificity phosphatase 1 [Source:MGI Symbol;Acc:MGI:105120]	ENSMUSG00000024190.7	ENSMUST00000025025	Dusp1
ENSMUSG00000024193	80.12842202434904	-1.8536516552244828	0.7132053339127368	-2.5990434550665933	0.009348393824188301	0.03563052759562631	Phf1	17	26933052	26937908	4857	+	ENSMUSG00000024193	Phf1	protein_coding	chromosome	PHD finger protein 1 [Source:MGI Symbol;Acc:MGI:98647]	ENSMUSG00000024193.8	ENSMUST00000073724	Phf1
ENSMUSG00000024213	733.3340868487312	0.7107919548106079	0.2248677650201944	3.1609330699167786	0.001572646302501302	0.007935420767919484	Nudt3	17	27579382	27623495	44114	-	ENSMUSG00000024213	Nudt3	protein_coding	chromosome	nudix (nucleotide diphosphate linked moiety X)-type motif 3 [Source:MGI Symbol;Acc:MGI:1928484]	ENSMUSG00000024213.14	ENSMUST00000025050	Nudt3
ENSMUSG00000024222	157.067108813028	2.535757421188603	1.0653168705932703	2.380284675090568	0.017299267984245126	0.0583689013283681	Fkbp5	17	28399094	28517527	118434	-	ENSMUSG00000024222	Fkbp5	protein_coding	chromosome	FK506 binding protein 5 [Source:MGI Symbol;Acc:MGI:104670]	ENSMUSG00000024222.17	ENSMUST00000114792	Fkbp5
ENSMUSG00000024234	192.91554903108022	-1.2239654900188544	0.3414701855719409	-3.5843992879460025	3.3785489733969724e-4	0.0020783730661660662	Mtpap	18	4375592	4397330	21739	+	ENSMUSG00000024234	Mtpap	protein_coding	chromosome	mitochondrial poly(A) polymerase [Source:MGI Symbol;Acc:MGI:1914690]	ENSMUSG00000024234.7	ENSMUST00000025077	Mtpap
ENSMUSG00000024238	813.2401695134795	-0.9259397311680488	0.3234310885562272	-2.8628655807373877	0.004198286286528204	0.018398004210933207	Zeb1	18	5591860	5775467	183608	+	ENSMUSG00000024238	Zeb1	protein_coding	chromosome	zinc finger E-box binding homeobox 1 [Source:MGI Symbol;Acc:MGI:1344313]	ENSMUSG00000024238.15	ENSMUST00000025081	Zeb1
ENSMUSG00000024277	241.4967981876633	-1.319417965857955	0.36167240796030736	-3.6481023622978666	2.641843877782813e-4	0.0016742116212543885	Mapre2	18	23752333	23893861	141529	+	ENSMUSG00000024277	Mapre2	protein_coding	chromosome	microtubule-associated protein, RP/EB family, member 2 [Source:MGI Symbol;Acc:MGI:106271]	ENSMUSG00000024277.14	ENSMUST00000025127	Mapre2
ENSMUSG00000024287	86.72815762374893	3.363514808529124	1.5033093027228597	2.2374070342257437	0.02525974921628182	0.07785774902565691	Thoc1	18	9957906	9995489	37584	+	ENSMUSG00000024287	Thoc1	protein_coding	chromosome	THO complex 1 [Source:MGI Symbol;Acc:MGI:1919668]	ENSMUSG00000024287.8	ENSMUST00000025137	Thoc1
ENSMUSG00000024359	2870.601780609799	0.5149312500696658	0.13436359739687312	3.832371714108699	1.2691378361649928e-4	8.734698203026709e-4	Hspa9	18	34937414	34954357	16944	-	ENSMUSG00000024359	Hspa9	protein_coding	chromosome	heat shock protein 9 [Source:MGI Symbol;Acc:MGI:96245]	ENSMUSG00000024359.10	ENSMUST00000025217	Hspa9
ENSMUSG00000024378	563.54208521267185	0.9775807943021115	0.28827128461267193	3.3911833973183008	6.959151594700487e-4	0.003910823748536413	Stard4	18	33199355	33213862	14508	-	ENSMUSG00000024378	Stard4	protein_coding	chromosome	StAR-related lipid transfer (START) domain containing 4 [Source:MGI Symbol;Acc:MGI:2156764]	ENSMUSG00000024378.9	ENSMUST00000025236	Stard4
ENSMUSG00000024427	447.6546916564068	-0.5042916636682641	0.231355681281876	-2.1797245733241883	0.029277883910537667	0.0874248465488053	Spry4	18	38586247	38601415	15169	-	ENSMUSG00000024427	Spry4	protein_coding	chromosome	sprouty RTK signaling antagonist 4 [Source:MGI Symbol;Acc:MGI:1345144]	ENSMUSG00000024427.7	ENSMUST00000025295	Spry4
ENSMUSG00000024483	571.021877273845	1.7940238145062577	0.5803687623398852	3.0911791449168513	0.001993633137347685	0.00974801208845868	Ankhd1	18	36559987	36658913	98927	+	ENSMUSG00000024483	Ankhd1	protein_coding	chromosome	ankyrin repeat and KH domain containing 1 [Source:MGI Symbol;Acc:MGI:1921733]	ENSMUSG00000024483.19	ENSMUST00000155329	Ankhd1
ENSMUSG00000024486	670.2904461302959	-0.44562420284730203	0.19601148176773844	-2.273459691383484	0.02299849254955962	0.07275639305215713	Hbegf	18	36504927	36515805	10879	-	ENSMUSG00000024486	Hbegf	protein_coding	chromosome	heparin-binding EGF-like growth factor [Source:MGI Symbol;Acc:MGI:96070]	ENSMUSG00000024486.6	ENSMUST00000025363	Hbegf
ENSMUSG00000024501	2971.107187342363	0.36424175371115697	0.13201956847477142	2.7589982145772773	0.005797885173676934	0.024114117897025496	Dpysl3	18	43320984	43438286	117303	-	ENSMUSG00000024501	Dpysl3	protein_coding	chromosome	dihydropyrimidinase-like 3 [Source:MGI Symbol;Acc:MGI:1349762]	ENSMUSG00000024501.20	ENSMUST00000121805	Dpysl3
ENSMUSG00000024527	382.99807540404345	1.9823847291928554	0.4364838563679159	4.5417137432956665	5.579877357366661e-6	5.123381536092636e-5	Afg3l2	18	67404764	67449172	44409	-	ENSMUSG00000024527	Afg3l2	protein_coding	chromosome	AFG3-like AAA ATPase 2 [Source:MGI Symbol;Acc:MGI:1916847]	ENSMUSG00000024527.10	ENSMUST00000025408	Afg3l2
ENSMUSG00000024528	59.25772861999107	-1.524651993543302	0.6138363487760734	-2.4838085860886236	0.012998565742685039	0.04669796281779518	Srfbp1	18	52465693	52491931	26239	+	ENSMUSG00000024528	Srfbp1	protein_coding	chromosome	serum response factor binding protein 1 [Source:MGI Symbol;Acc:MGI:1914472]	ENSMUSG00000024528.8	ENSMUST00000025406	Srfbp1
ENSMUSG00000024542	308.5743621887643	0.9856624627094598	0.4474460085874066	2.2028634601551373	0.027604373710570524	0.08355188975391932	Cep192	18	67800107	67885170	85064	+	ENSMUSG00000024542	Cep192	protein_coding	chromosome	centrosomal protein 192 [Source:MGI Symbol;Acc:MGI:1918049]	ENSMUSG00000024542.9	ENSMUST00000025425	Cep192
ENSMUSG00000024576	2513.494959572654	-1.3433590005547726	0.1770284336253591	-7.588379861043622	3.239301108548849e-14	9.549037503446508e-13	Csnk1a1	18	61555274	61590061	34788	+	ENSMUSG00000024576	Csnk1a1	protein_coding	chromosome	casein kinase 1, alpha 1 [Source:MGI Symbol;Acc:MGI:1934950]	ENSMUSG00000024576.14	ENSMUST00000165123	Csnk1a1
ENSMUSG00000024583	688.3472954889569	-0.36631375068751004	0.1668202870917423	-2.195858531798695	0.028102070646076997	0.08473123684674638	Txnl1	18	63661094	63708801	47708	-	ENSMUSG00000024583	Txnl1	protein_coding	chromosome	thioredoxin-like 1 [Source:MGI Symbol;Acc:MGI:1860078]	ENSMUSG00000024583.3	ENSMUST00000237004	Txnl1
ENSMUSG00000024644	325.821772133732	1.5946041423787685	0.43957345151416677	3.627617038485721	2.8604912019958057e-4	0.0017944052009533156	Cndp2	18	84667465	84685702	18238	-	ENSMUSG00000024644	Cndp2	protein_coding	chromosome	CNDP dipeptidase 2 (metallopeptidase M20 family) [Source:MGI Symbol;Acc:MGI:1913304]	ENSMUSG00000024644.17	ENSMUST00000168419	Cndp2
ENSMUSG00000024661	9567.911680058989	-2.0409480980822536	0.07863360883671812	-25.955162535147807	1.5899806231997074e-148	3.740270418014992e-145	Fth1	19	9980598	9985098	4501	+	ENSMUSG00000024661	Fth1	protein_coding	chromosome	ferritin heavy polypeptide 1 [Source:MGI Symbol;Acc:MGI:95588]	ENSMUSG00000024661.7	ENSMUST00000235196	Fth1
ENSMUSG00000024695	1546.9976239279251	0.43301129468130717	0.1271854107180292	3.4045673339161184	6.626896027661376e-4	0.0037455815029963048	Zfp91	19	12767020	12796126	29107	-	ENSMUSG00000024695	Zfp91	protein_coding	chromosome	zinc finger protein 91 [Source:MGI Symbol;Acc:MGI:104854]	ENSMUSG00000024695.16	ENSMUST00000038627	Zfp91
ENSMUSG00000024735	1195.2344859787618	0.5960205224314126	0.19806522560534326	3.009213356912126	0.00261925107066477	0.01236757570981896	Prpf19	19	10895231	10909559	14329	+	ENSMUSG00000024735	Prpf19	protein_coding	chromosome	pre-mRNA processing factor 19 [Source:MGI Symbol;Acc:MGI:106247]	ENSMUSG00000024735.13	ENSMUST00000179297	Prpf19
ENSMUSG00000024736	382.9765598402588	2.22278504497485	0.49055142193540646	4.531196823780761	5.8650462211042575e-6	5.3726381349398966e-5	Tmem132a	19	10857822	10869940	12119	-	ENSMUSG00000024736	Tmem132a	protein_coding	chromosome	transmembrane protein 132A [Source:MGI Symbol;Acc:MGI:2147810]	ENSMUSG00000024736.15	ENSMUST00000025645	Tmem132a
ENSMUSG00000024851	801.4236311653914	2.2654837526834553	0.25150805681805555	9.007599125630945	2.1061665236993226e-19	1.0452628966983727e-17	Pitpnm1	19	4099998	4113965	13968	+	ENSMUSG00000024851	Pitpnm1	protein_coding	chromosome	phosphatidylinositol transfer protein, membrane-associated 1 [Source:MGI Symbol;Acc:MGI:1197524]	ENSMUSG00000024851.14	ENSMUST00000100022	Pitpnm1
ENSMUSG00000024862	76.95401327171547	3.1410172044386533	1.4066936448907783	2.2329077947050333	0.025555025463713896	0.07850044646231466	Klc2	19	5107746	5118560	10815	-	ENSMUSG00000024862	Klc2	protein_coding	chromosome	kinesin light chain 2 [Source:MGI Symbol;Acc:MGI:107953]	ENSMUSG00000024862.16	ENSMUST00000116563	Klc2
ENSMUSG00000024878	42.73104450768718	-3.588353664023091	0.8691144353666853	-4.128747053325768	3.6474539072593554e-5	2.828039080895487e-4	Cbwd1	19	24919916	24961610	41695	-	ENSMUSG00000024878	Cbwd1	protein_coding	chromosome	COBW domain containing 1 [Source:MGI Symbol;Acc:MGI:2385089]	ENSMUSG00000024878.9	ENSMUST00000025815	Cbwd1
ENSMUSG00000024892	107.63131785018686	4.029563988473375	1.3799207222405179	2.920141659972136	0.0034987230662338344	0.01573087947440457	Pcx	19	4510472	4621752	111281	+	ENSMUSG00000024892	Pcx	protein_coding	chromosome	pyruvate carboxylase [Source:MGI Symbol;Acc:MGI:97520]	ENSMUSG00000024892.17	ENSMUST00000068004	Pcx
ENSMUSG00000024902	116.84170382170295	1.9565296924089945	0.7860760046945565	2.488982847363771	0.012810914629583742	0.04615645295386896	Mrpl11	19	4962147	4966999	4853	+	ENSMUSG00000024902	Mrpl11	protein_coding	chromosome	mitochondrial ribosomal protein L11 [Source:MGI Symbol;Acc:MGI:2137215]	ENSMUSG00000024902.5	ENSMUST00000025836	Mrpl11
ENSMUSG00000024925	508.28833128992846	0.5625316571293745	0.22700344311744225	2.4780754397559677	0.013209321271150282	0.047267428290620514	Rnaseh2c	19	5601873	5607019	5147	+	ENSMUSG00000024925	Rnaseh2c	protein_coding	chromosome	ribonuclease H2, subunit C [Source:MGI Symbol;Acc:MGI:1915459]	ENSMUSG00000024925.11	ENSMUST00000025864	Rnaseh2c
ENSMUSG00000024960	396.98846401758624	1.6056526589391618	0.35958196811971666	4.465331416186552	7.99449017320823e-6	7.112798291775734e-5	Plcb3	19	6952325	6976470	24146	-	ENSMUSG00000024960	Plcb3	protein_coding	chromosome	phospholipase C, beta 3 [Source:MGI Symbol;Acc:MGI:104778]	ENSMUSG00000024960.9	ENSMUST00000025912	Plcb3
ENSMUSG00000024981	879.1551630167124	1.5577411353020296	0.19721899140353463	7.898535147229798	2.822002088166528e-15	9.323704651970422e-14	Acsl5	19	55251938	55297720	45783	+	ENSMUSG00000024981	Acsl5	protein_coding	chromosome	acyl-CoA synthetase long-chain family member 5 [Source:MGI Symbol;Acc:MGI:1919129]	ENSMUSG00000024981.6	ENSMUST00000043150	Acsl5
ENSMUSG00000025007	622.0178402042393	0.5968723563814159	0.28258289332396086	2.112202721688269	0.034669065185643014	0.09957937599842079	Aldh18a1	19	40550257	40588463	38207	-	ENSMUSG00000025007	Aldh18a1	protein_coding	chromosome	aldehyde dehydrogenase 18 family, member A1 [Source:MGI Symbol;Acc:MGI:1888908]	ENSMUSG00000025007.13	ENSMUST00000025979	Aldh18a1
ENSMUSG00000025024	506.0350308314231	-1.5831445634265304	0.1748616476296673	-9.053698080092502	1.382065927893652e-19	7.00683596719187e-18	Smndc1	19	53379390	53390578	11189	-	ENSMUSG00000025024	Smndc1	protein_coding	chromosome	survival motor neuron domain containing 1 [Source:MGI Symbol;Acc:MGI:1923729]	ENSMUSG00000025024.7	ENSMUST00000025997	Smndc1
ENSMUSG00000025037	799.1527479022416	0.4241031532277975	0.1749891202400269	2.4235972650532154	0.01536763737573284	0.05300708234996178	Maoa	X	16619698	16687818	68121	+	ENSMUSG00000025037	Maoa	protein_coding	chromosome	monoamine oxidase A [Source:MGI Symbol;Acc:MGI:96915]	ENSMUSG00000025037.6	ENSMUST00000026013	Maoa
ENSMUSG00000025078	461.4395363044565	0.6454781817248645	0.24233565118229108	2.6635708719527993	0.007731612340818254	0.030424631767381836	Nhlrc2	19	56548261	56603503	55243	+	ENSMUSG00000025078	Nhlrc2	protein_coding	chromosome	NHL repeat containing 2 [Source:MGI Symbol;Acc:MGI:1914116]	ENSMUSG00000025078.9	ENSMUST00000071423	Nhlrc2
ENSMUSG00000025130	3335.7860015765264	0.7058320005546752	0.09596442392987371	7.355142370994318	1.9072372641591086e-13	5.156994184146997e-12	P4hb	11	120560298	120573253	12956	-	ENSMUSG00000025130	P4hb	protein_coding	chromosome	prolyl 4-hydroxylase, beta polypeptide [Source:MGI Symbol;Acc:MGI:97464]	ENSMUSG00000025130.11	ENSMUST00000026122	P4hb
ENSMUSG00000025133	173.76311993079042	3.07755223211842	1.045030878300559	2.9449390405795186	0.0032301829792600392	0.014754723185264692	Ints4	7	97480956	97541395	60440	+	ENSMUSG00000025133	Ints4	protein_coding	chromosome	integrator complex subunit 4 [Source:MGI Symbol;Acc:MGI:1917164]	ENSMUSG00000025133.9	ENSMUST00000026126	Ints4
ENSMUSG00000025138	273.3886840753124	1.385816515439777	0.4880124358264241	2.8397155762905255	0.004515377387796865	0.019597737577589196	Sirt7	11	120618372	120625240	6869	-	ENSMUSG00000025138	Sirt7	protein_coding	chromosome	sirtuin 7 [Source:MGI Symbol;Acc:MGI:2385849]	ENSMUSG00000025138.14	ENSMUST00000080202	Sirt7
ENSMUSG00000025220	1213.5487010667978	0.5328613346158957	0.17050617673453464	3.1251732038160758	0.0017770039482538128	0.0088153186163481	Mgea5	19	45750259	45783837	33579	-	ENSMUSG00000025220	Oga	protein_coding	chromosome	O-GlcNAcase [Source:MGI Symbol;Acc:MGI:1932139]	ENSMUSG00000025220.8	ENSMUST00000026243	Oga
ENSMUSG00000025224	549.6305048921482	-0.9851075329771275	0.3831651974222663	-2.5709734067822763	0.010141311401644528	0.03808496318842367	Gbf1	19	46152509	46286510	134002	+	ENSMUSG00000025224	Gbf1	protein_coding	chromosome	golgi-specific brefeldin A-resistance factor 1 [Source:MGI Symbol;Acc:MGI:1861607]	ENSMUSG00000025224.16	ENSMUST00000026254	Gbf1
ENSMUSG00000025225	1197.186701325184	1.331297191254661	0.2583568849309608	5.15293870186744	2.564358060776666e-7	3.090366753161388e-6	Nfkb2	19	46304320	46312385	8066	+	ENSMUSG00000025225	Nfkb2	protein_coding	chromosome	nuclear factor of kappa light polypeptide gene enhancer in B cells 2, p49/p100 [Source:MGI Symbol;Acc:MGI:1099800]	ENSMUSG00000025225.15	ENSMUST00000111881	Nfkb2
ENSMUSG00000025290	5456.500313088596	-1.5465728077383523	0.1369717710331014	-11.291179168330958	1.4507714999257073e-29	1.6975202401177575e-27	Rps24	14	24487125	24496959	9835	+	ENSMUSG00000025290	Rps24	protein_coding	chromosome	ribosomal protein S24 [Source:MGI Symbol;Acc:MGI:98147]	ENSMUSG00000025290.17	ENSMUST00000225023	Rps24
ENSMUSG00000025352	86.90110986513312	3.5458729001438924	1.5014258125149214	2.3616704006203793	0.018192808907293946	0.06069457011872819	Gdf11	10	128882295	128891718	9424	-	ENSMUSG00000025352	Gdf11	protein_coding	chromosome	growth differentiation factor 11 [Source:MGI Symbol;Acc:MGI:1338027]	ENSMUSG00000025352.6	ENSMUST00000026408	Gdf11
ENSMUSG00000025362	10419.24938783506	-1.298658213598234	0.08952407714370617	-14.506245191599096	1.1061184641182743e-47	3.097658422609319e-45	Rps26	10	128624534	128626747	2214	-	ENSMUSG00000025362	Rps26	protein_coding	chromosome	ribosomal protein S26 [Source:MGI Symbol;Acc:MGI:1351628]	ENSMUSG00000025362.6	ENSMUST00000026420	Rps26
ENSMUSG00000025477	432.3275198089113	0.9995580757979986	0.3195321840018959	3.128192169187151	0.0017588514330755458	0.008732634257422782	Inpp5a	7	139389109	139579652	190544	+	ENSMUSG00000025477	Inpp5a	protein_coding	chromosome	inositol polyphosphate-5-phosphatase A [Source:MGI Symbol;Acc:MGI:2686961]	ENSMUSG00000025477.14	ENSMUST00000026550	Inpp5a
ENSMUSG00000025492	534.7476645377652	-2.914751451255758	0.1970891153191367	-14.789002662760165	1.7249075154052482e-49	5.202144152870905e-47	Ifitm3	7	141009586	141010770	1185	-	ENSMUSG00000025492	Ifitm3	protein_coding	chromosome	interferon induced transmembrane protein 3 [Source:MGI Symbol;Acc:MGI:1913391]	ENSMUSG00000025492.6	ENSMUST00000026565	Ifitm3
ENSMUSG00000025512	249.21576357402503	0.8245063486435653	0.3871338421878557	2.1297707893061846	0.033190541406799307	0.09639188840167245	Chid1	7	141493136	141539857	46722	-	ENSMUSG00000025512	Chid1	protein_coding	chromosome	chitinase domain containing 1 [Source:MGI Symbol;Acc:MGI:1915288]	ENSMUSG00000025512.15	ENSMUST00000166082	Chid1
ENSMUSG00000025544	438.14785591903825	-1.2390078615479772	0.4787736595693205	-2.587878085570796	0.009656915241368323	0.0366525399326905	Tm9sf2	14	122107038	122159604	52567	+	ENSMUSG00000025544	Tm9sf2	protein_coding	chromosome	transmembrane 9 superfamily member 2 [Source:MGI Symbol;Acc:MGI:1915309]	ENSMUSG00000025544.13	ENSMUST00000026624	Tm9sf2
ENSMUSG00000025607	302.7279890709467	0.7181227194285972	0.33521309858669934	2.1422871673460646	0.03217038083957646	0.09418088474383307	Copg2	6	30747554	30896794	149241	-	ENSMUSG00000025607	Copg2	protein_coding	chromosome	coatomer protein complex, subunit gamma 2 [Source:MGI Symbol;Acc:MGI:1858683]	ENSMUSG00000025607.15	ENSMUST00000048774	Copg2
ENSMUSG00000025666	170.86412744079203	-2.984498208158735	0.6000245988278478	-4.973959757631559	6.559893239494799e-7	7.348329931708364e-6	Tmem47	X	81070698	81097872	27175	+	ENSMUSG00000025666	Tmem47	protein_coding	chromosome	transmembrane protein 47 [Source:MGI Symbol;Acc:MGI:2177570]	ENSMUSG00000025666.16	ENSMUST00000026760	Tmem47
ENSMUSG00000025702	377.86631259748117	1.981716900607655	0.5331838305302296	3.7167610627593834	2.0179311723930434e-4	0.0013259724273568141	March8	6	116338024	116409540	71517	+	ENSMUSG00000025702	Marchf8	protein_coding	chromosome	membrane associated ring-CH-type finger 8 [Source:MGI Symbol;Acc:MGI:1919029]	ENSMUSG00000025702.15	ENSMUST00000101032	Marchf8
ENSMUSG00000025743	298.15098891738234	0.9739883610958836	0.33100170617536173	2.942547856777129	0.0032552346761385896	0.014823101146241614	Sdc3	4	130792537	130826319	33783	+	ENSMUSG00000025743	Sdc3	protein_coding	chromosome	syndecan 3 [Source:MGI Symbol;Acc:MGI:1349163]	ENSMUSG00000025743.14	ENSMUST00000070478	Sdc3
ENSMUSG00000025782	206.49055056541366	-0.7196989012884971	0.314537753636696	-2.288116109965543	0.022130760316898947	0.07075346638960735	Taf3	2	9914552	10048596	134045	-	ENSMUSG00000025782	Taf3	protein_coding	chromosome	TATA-box binding protein associated factor 3 [Source:MGI Symbol;Acc:MGI:2388097]	ENSMUSG00000025782.12	ENSMUST00000026888	Taf3
ENSMUSG00000025794	6798.650534061032	-0.6291742369977292	0.08599074205695847	-7.316767153619599	2.5401604674680483e-13	6.769126551596031e-12	Rpl14	9	120571444	120574654	3211	+	ENSMUSG00000025794	Rpl14	protein_coding	chromosome	ribosomal protein L14 [Source:MGI Symbol;Acc:MGI:1914365]	ENSMUSG00000025794.9	ENSMUST00000165532	Rpl14
ENSMUSG00000025809	5262.156717017485	0.5233030439775133	0.10860115894708185	4.818576975154597	1.445857433121477e-6	1.4970224584836983e-5	Itgb1	8	128685654	128733200	47547	+	ENSMUSG00000025809	Itgb1	protein_coding	chromosome	integrin beta 1 (fibronectin receptor beta) [Source:MGI Symbol;Acc:MGI:96610]	ENSMUSG00000025809.15	ENSMUST00000090006	Itgb1
ENSMUSG00000025823	481.55056488015	0.5512074406543551	0.232894539669426	2.3667684155959483	0.01794415712947732	0.06002820709809791	Pdia4	6	47796141	47813430	17290	-	ENSMUSG00000025823	Pdia4	protein_coding	chromosome	protein disulfide isomerase associated 4 [Source:MGI Symbol;Acc:MGI:104864]	ENSMUSG00000025823.9	ENSMUST00000077290	Pdia4
ENSMUSG00000025878	152.53045727539097	-2.0146113254084517	0.5237053320667041	-3.846841347706293	1.196503920922331e-4	8.288150246106278e-4	Uimc1	13	55027880	55100300	72421	-	ENSMUSG00000025878	Uimc1	protein_coding	chromosome	ubiquitin interaction motif containing 1 [Source:MGI Symbol;Acc:MGI:103185]	ENSMUSG00000025878.16	ENSMUST00000026997	Uimc1
ENSMUSG00000025937	43.71241644327516	-3.2387562151539853	0.917183816165006	-3.531196427664961	4.136844152293737e-4	0.0024876053639713157	Lactb2	1	13623330	13660546	37217	-	ENSMUSG00000025937	Lactb2	protein_coding	chromosome	lactamase, beta 2 [Source:MGI Symbol;Acc:MGI:2442551]	ENSMUSG00000025937.6	ENSMUST00000027071	Lactb2
ENSMUSG00000025940	214.62522505730104	-0.8838514691693802	0.3216392399192674	-2.747959077975778	0.005996749307819214	0.024833776624432903	Tmem70	1	16665207	16678275	13069	+	ENSMUSG00000025940	Tmem70	protein_coding	chromosome	transmembrane protein 70 [Source:MGI Symbol;Acc:MGI:1915068]	ENSMUSG00000025940.6	ENSMUST00000177501	Tmem70
ENSMUSG00000025958	240.04662909369324	-0.8779234633700367	0.35919470790410957	-2.4441436470283597	0.014519644107523374	0.050721726757555666	Creb1	1	64532645	64604548	71904	+	ENSMUSG00000025958	Creb1	protein_coding	chromosome	cAMP responsive element binding protein 1 [Source:MGI Symbol;Acc:MGI:88494]	ENSMUSG00000025958.14	ENSMUST00000049932	Creb1
ENSMUSG00000025968	348.82863263453964	1.5842241164903583	0.3254451225347208	4.8678686721486875	1.1280825161348476e-6	1.2018574777878693e-5	Ndufs1	1	63143596	63176833	33238	-	ENSMUSG00000025968	Ndufs1	protein_coding	chromosome	NADH:ubiquinone oxidoreductase core subunit S1 [Source:MGI Symbol;Acc:MGI:2443241]	ENSMUSG00000025968.16	ENSMUST00000027111	Ndufs1
ENSMUSG00000025981	204.76666975573116	-1.2359578690793398	0.27367115357229566	-4.516215366311295	6.295463894400062e-6	5.7356503738135966e-5	Coq10b	1	55052770	55072702	19933	+	ENSMUSG00000025981	Coq10b	protein_coding	chromosome	coenzyme Q10B [Source:MGI Symbol;Acc:MGI:1915126]	ENSMUSG00000025981.13	ENSMUST00000027125	Coq10b
ENSMUSG00000025982	1505.4460087440643	1.2939325202158398	0.2797473803456382	4.62536063292939	3.7394718056359448e-6	3.541501711969936e-5	Sf3b1	1	54985169	55027481	42313	-	ENSMUSG00000025982	Sf3b1	protein_coding	chromosome	splicing factor 3b, subunit 1 [Source:MGI Symbol;Acc:MGI:1932339]	ENSMUSG00000025982.13	ENSMUST00000027127	Sf3b1
ENSMUSG00000025997	28.063231152700695	-6.084650633102665	1.8840766390400918	-3.2295133366775897	0.0012400109768956173	0.006467853263967295	Ikzf2	1	69531214	69687245	156032	-	ENSMUSG00000025997	Ikzf2	protein_coding	chromosome	IKAROS family zinc finger 2 [Source:MGI Symbol;Acc:MGI:1342541]	ENSMUSG00000025997.13	ENSMUST00000027146	Ikzf2
ENSMUSG00000026021	326.549849249355	-1.4104895680013965	0.30427131839597893	-4.635631039550643	3.558502069033943e-6	3.394574317597505e-5	Sumo1	1	59586558	59670834	84277	-	ENSMUSG00000026021	Sumo1	protein_coding	chromosome	small ubiquitin-like modifier 1 [Source:MGI Symbol;Acc:MGI:1197010]	ENSMUSG00000026021.15	ENSMUST00000091374	Sumo1
ENSMUSG00000026034	85.00727839415411	-2.0803534841465736	0.6755764282475153	-3.0793754742792494	0.0020743506770186907	0.010094543923497658	Clk1	1	58410189	58424066	13878	-	ENSMUSG00000026034	Clk1	protein_coding	chromosome	CDC-like kinase 1 [Source:MGI Symbol;Acc:MGI:107403]	ENSMUSG00000026034.17	ENSMUST00000034868	Clk1
ENSMUSG00000026043	6141.390652586935	2.4579456430158233	0.20297441244091088	12.1096329998313	9.391341189470866e-34	1.3308548803681485e-31	Col3a1	1	45311538	45349706	38169	+	ENSMUSG00000026043	Col3a1	protein_coding	chromosome	collagen, type III, alpha 1 [Source:MGI Symbol;Acc:MGI:88453]	ENSMUSG00000026043.18	ENSMUST00000087883	Col3a1
ENSMUSG00000026181	504.6908530971138	1.6743295907173035	0.4893817761057681	3.421315775263845	6.231892916191526e-4	0.0035547781028246713	Ppm1f	16	16896469	16927364	30896	+	ENSMUSG00000026181	Ppm1f	protein_coding	chromosome	protein phosphatase 1F (PP2C domain containing) [Source:MGI Symbol;Acc:MGI:1918464]	ENSMUSG00000026181.13	ENSMUST00000027373	Ppm1f
ENSMUSG00000026192	598.1234733022869	1.4188148364213689	0.2579132193997549	5.501132666729517	3.773591235939296e-8	5.240257392812043e-7	Atic	1	71557150	71579631	22482	+	ENSMUSG00000026192	Atic	protein_coding	chromosome	5-aminoimidazole-4-carboxamide ribonucleotide formyltransferase/IMP cyclohydrolase [Source:MGI Symbol;Acc:MGI:1351352]	ENSMUSG00000026192.13	ENSMUST00000027384	Atic
ENSMUSG00000026196	56.765014167074604	-1.5361576503815373	0.6715466886728475	-2.287491958924536	0.022167124250854185	0.0708119813792903	Bard1	1	71027498	71103146	75649	-	ENSMUSG00000026196	Bard1	protein_coding	chromosome	BRCA1 associated RING domain 1 [Source:MGI Symbol;Acc:MGI:1328361]	ENSMUSG00000026196.7	ENSMUST00000027393	Bard1
ENSMUSG00000026223	594.9019999983027	0.684844818243081	0.23456844381677008	2.9195948402080805	0.003504867291694936	0.015746466418990007	Itm2c	1	85894281	85908675	14395	+	ENSMUSG00000026223	Itm2c	protein_coding	chromosome	integral membrane protein 2C [Source:MGI Symbol;Acc:MGI:1927594]	ENSMUSG00000026223.15	ENSMUST00000027425	Itm2c
ENSMUSG00000026234	2903.334873564549	-0.4274535558170347	0.15388459528089982	-2.777754037282056	0.005473603448479963	0.02296843516269045	Ncl	1	86344719	86359400	14682	-	ENSMUSG00000026234	Ncl	protein_coding	chromosome	nucleolin [Source:MGI Symbol;Acc:MGI:97286]	ENSMUSG00000026234.12	ENSMUST00000027438	Ncl
ENSMUSG00000026254	397.7128524792026	-0.9726639815166729	0.3825768913903036	-2.5424012882272193	0.011009369383305075	0.040745818732108065	Eif4e2	1	87213914	87240488	26575	+	ENSMUSG00000026254	Eif4e2	protein_coding	chromosome	eukaryotic translation initiation factor 4E member 2 [Source:MGI Symbol;Acc:MGI:1914440]	ENSMUSG00000026254.17	ENSMUST00000113233	Eif4e2
ENSMUSG00000026277	273.5658396156577	2.52676501837874	0.7554771627542891	3.344594837475641	8.240285158611428e-4	0.004514394110307363	Stk25	1	93619751	93658659	38909	-	ENSMUSG00000026277	Stk25	protein_coding	chromosome	serine/threonine kinase 25 (yeast) [Source:MGI Symbol;Acc:MGI:1891699]	ENSMUSG00000026277.14	ENSMUST00000027498	Stk25
ENSMUSG00000026355	348.6647084767487	0.6385088129086529	0.28423015176052313	2.246449959491369	0.024675201352713574	0.07657513704197325	Mcm6	1	128331590	128359664	28075	-	ENSMUSG00000026355	Mcm6	protein_coding	chromosome	minichromosome maintenance complex component 6 [Source:MGI Symbol;Acc:MGI:1298227]	ENSMUSG00000026355.11	ENSMUST00000027601	Mcm6
ENSMUSG00000026393	729.3140050802504	-0.8216989093171079	0.16578008269371378	-4.956559895287505	7.175225502354784e-7	7.931861123937686e-6	Nek7	1	138482875	138620141	137267	-	ENSMUSG00000026393	Nek7	protein_coding	chromosome	NIMA (never in mitosis gene a)-related expressed kinase 7 [Source:MGI Symbol;Acc:MGI:1890645]	ENSMUSG00000026393.10	ENSMUST00000186017	Nek7
ENSMUSG00000026421	993.4941609809982	0.6183768131153846	0.18113505312233824	3.4138992009334284	6.404026408764213e-4	0.0036370911936206987	Csrp1	1	135720061	135752232	32172	+	ENSMUSG00000026421	Csrp1	protein_coding	chromosome	cysteine and glycine-rich protein 1 [Source:MGI Symbol;Acc:MGI:88549]	ENSMUSG00000026421.14	ENSMUST00000097561	Csrp1
ENSMUSG00000026434	1529.5618691606403	-1.1968753771480758	0.17787252930747915	-6.728837678352785	1.710237100534233e-11	3.6507819921022955e-10	Nucks1	1	131910534	131936321	25788	+	ENSMUSG00000026434	Nucks1	protein_coding	chromosome	nuclear casein kinase and cyclin-dependent kinase substrate 1 [Source:MGI Symbol;Acc:MGI:1934811]	ENSMUSG00000026434.12	ENSMUST00000062264	Nucks1
ENSMUSG00000026457	695.6037662154428	-0.5458463422492448	0.1605891476759507	-3.3990238453142307	6.762682005466482e-4	0.003811339997522605	Adipor1	1	134415378	134433351	17974	+	ENSMUSG00000026457	Adipor1	protein_coding	chromosome	adiponectin receptor 1 [Source:MGI Symbol;Acc:MGI:1919924]	ENSMUSG00000026457.14	ENSMUST00000112237	Adipor1
ENSMUSG00000026482	805.9466471011809	1.208299593420707	0.292828658223324	4.126302393870223	3.686424750796506e-5	2.8563720631665684e-4	Rgl1	1	152516760	152766351	249592	-	ENSMUSG00000026482	Rgl1	protein_coding	chromosome	ral guanine nucleotide dissociation stimulator,-like 1 [Source:MGI Symbol;Acc:MGI:107484]	ENSMUSG00000026482.13	ENSMUST00000027760	Rgl1
ENSMUSG00000026500	33.31133826854643	-2.723025840720655	0.934219450237611	-2.9147603810090614	0.003559617321067109	0.01596195918047706	Cox20	1	178319130	178322693	3564	+	ENSMUSG00000026500	Cox20	protein_coding	chromosome	cytochrome c oxidase assembly protein 20 [Source:MGI Symbol;Acc:MGI:1913609]	ENSMUSG00000026500.6	ENSMUST00000027781	Cox20
ENSMUSG00000026519	109.80450186114807	3.9904511144321075	1.4857666009650037	2.6857859853898414	0.007235942056355477	0.02881149304903626	Tmem63a	1	180942344	180975112	32769	+	ENSMUSG00000026519	Tmem63a	protein_coding	chromosome	transmembrane protein 63a [Source:MGI Symbol;Acc:MGI:2384789]	ENSMUSG00000026519.16	ENSMUST00000027800	Tmem63a
ENSMUSG00000026547	1427.7840068840064	-0.8738431821813258	0.16391910217796132	-5.330941730223878	9.770476778227064e-8	1.2635145719357053e-6	Tagln2	1	172500047	172507380	7334	+	ENSMUSG00000026547	Tagln2	protein_coding	chromosome	transgelin 2 [Source:MGI Symbol;Acc:MGI:1312985]	ENSMUSG00000026547.15	ENSMUST00000111230	Tagln2
ENSMUSG00000026553	1791.1453518914823	1.9664906056814482	0.17117625445028178	11.488103954585688	1.5139838285933386e-30	1.8744713465173525e-28	Copa	1	172082529	172122330	39802	+	ENSMUSG00000026553	Copa	protein_coding	chromosome	coatomer protein complex subunit alpha [Source:MGI Symbol;Acc:MGI:1334462]	ENSMUSG00000026553.17	ENSMUST00000135192	Copa
ENSMUSG00000026565	290.55288686508504	-1.591441524846499	0.4468900076183717	-3.561148152154554	3.692366584319706e-4	0.00225374238530194	Pou2f1	1	165865154	166002678	137525	-	ENSMUSG00000026565	Pou2f1	protein_coding	chromosome	POU domain, class 2, transcription factor 1 [Source:MGI Symbol;Acc:MGI:101898]	ENSMUSG00000026565.18	ENSMUST00000160260	Pou2f1
ENSMUSG00000026568	166.53102964745324	-1.6129953951918412	0.4363871469467362	-3.6962486326131816	2.1880869376721463e-4	0.0014195410127357852	Mpc2	1	165460637	165481214	20578	+	ENSMUSG00000026568	Mpc2	protein_coding	chromosome	mitochondrial pyruvate carrier 2 [Source:MGI Symbol;Acc:MGI:1917706]	ENSMUSG00000026568.6	ENSMUST00000027853	Mpc2
ENSMUSG00000026586	1550.8175346757798	-0.8948547002134178	0.15523686572497508	-5.7644470985312495	8.192596956181925e-9	1.2482036968732098e-7	Prrx1	1	163245119	163313710	68592	-	ENSMUSG00000026586	Prrx1	protein_coding	chromosome	paired related homeobox 1 [Source:MGI Symbol;Acc:MGI:97712]	ENSMUSG00000026586.16	ENSMUST00000027878	Prrx1
ENSMUSG00000026640	77.12511858921961	3.934767103043007	1.5014167640706269	2.620702790326587	0.008774872447586174	0.033806108656570126	Plxna2	1	194618218	194816869	198652	+	ENSMUSG00000026640	Plxna2	protein_coding	chromosome	plexin A2 [Source:MGI Symbol;Acc:MGI:107684]	ENSMUSG00000026640.12	ENSMUST00000027952	Plxna2
ENSMUSG00000026674	749.2090767197141	1.0894211805519407	0.3917619218378391	2.7808245769298674	0.005422102750072742	0.02280928917966938	Ddr2	1	169972307	170110762	138456	-	ENSMUSG00000026674	Ddr2	protein_coding	chromosome	discoidin domain receptor family, member 2 [Source:MGI Symbol;Acc:MGI:1345277]	ENSMUSG00000026674.9	ENSMUST00000194690	Ddr2
ENSMUSG00000026675	82.22354452954326	-2.0243763460060644	0.593989450895306	-3.408101512501225	6.541655385376742e-4	0.003700959626878366	Hsd17b7	1	169949535	169969241	19707	-	ENSMUSG00000026675	Hsd17b7	protein_coding	chromosome	hydroxysteroid (17-beta) dehydrogenase 7 [Source:MGI Symbol;Acc:MGI:1330808]	ENSMUSG00000026675.12	ENSMUST00000027989	Hsd17b7
ENSMUSG00000026718	409.32110355281935	-1.9115579813419983	0.25969316285339483	-7.3608329165798425	1.8276621346723735e-13	4.9532170571466495e-12	Stam	2	14074098	14149634	75537	+	ENSMUSG00000026718	Stam	protein_coding	chromosome	signal transducing adaptor molecule (SH3 domain and ITAM motif) 1 [Source:MGI Symbol;Acc:MGI:1329014]	ENSMUSG00000026718.17	ENSMUST00000102960	Stam
ENSMUSG00000026779	171.57884165585455	-1.1623517078651298	0.38111012858195564	-3.049910303328956	0.00228909720149518	0.01099402257410629	Mastl	2	23115606	23156024	40419	-	ENSMUSG00000026779	Mastl	protein_coding	chromosome	microtubule associated serine/threonine kinase-like [Source:MGI Symbol;Acc:MGI:1914371]	ENSMUSG00000026779.6	ENSMUST00000028119	Mastl
ENSMUSG00000026792	106.25986798434566	-3.148827187860314	0.730526829155971	-4.310351190658357	1.6299548298655537e-5	1.3558121647076827e-4	Lrsam1	2	32925216	32961614	36399	-	ENSMUSG00000026792	Lrsam1	protein_coding	chromosome	leucine rich repeat and sterile alpha motif containing 1 [Source:MGI Symbol;Acc:MGI:2684789]	ENSMUSG00000026792.16	ENSMUST00000113200	Lrsam1
ENSMUSG00000026812	612.8521814902539	2.632800361110413	0.341932480445335	7.699766800981989	1.3631477112439889e-14	4.208226608832493e-13	Tsc1	2	28641228	28691167	49940	+	ENSMUSG00000026812	Tsc1	protein_coding	chromosome	TSC complex subunit 1 [Source:MGI Symbol;Acc:MGI:1929183]	ENSMUSG00000026812.16	ENSMUST00000113869	Tsc1
ENSMUSG00000026821	275.71050573699716	4.266521406308238	1.385132515259223	3.0802261583685167	0.0020684346612765314	0.010074090470366278	Ralgds	2	28513125	28553081	39957	+	ENSMUSG00000026821	Ralgds	protein_coding	chromosome	ral guanine nucleotide dissociation stimulator [Source:MGI Symbol;Acc:MGI:107485]	ENSMUSG00000026821.16	ENSMUST00000100241	Ralgds
ENSMUSG00000026837	1821.8393116212792	2.5639021922667022	0.28611544628520363	8.961075766985928	3.215260267340652e-19	1.5373126530268596e-17	Col5a1	2	27886425	28039514	153090	+	ENSMUSG00000026837	Col5a1	protein_coding	chromosome	collagen, type V, alpha 1 [Source:MGI Symbol;Acc:MGI:88457]	ENSMUSG00000026837.16	ENSMUST00000028280	Col5a1
ENSMUSG00000026883	1650.5689590395261	1.71198405963516	0.3689560241377385	4.640076181534424	3.482807618783301e-6	3.325063572413083e-5	Dab2ip	2	35558266	35730994	172729	+	ENSMUSG00000026883	Dab2ip	protein_coding	chromosome	disabled 2 interacting protein [Source:MGI Symbol;Acc:MGI:1916851]	ENSMUSG00000026883.17	ENSMUST00000091010	Dab2ip
ENSMUSG00000026915	234.00642345104424	-1.7956305576671459	0.6731903231187863	-2.6673445770109527	0.007645324180110667	0.030155701880101162	Strbp	2	37483228	37703859	220632	-	ENSMUSG00000026915	Strbp	protein_coding	chromosome	spermatid perinuclear RNA binding protein [Source:MGI Symbol;Acc:MGI:104626]	ENSMUSG00000026915.16	ENSMUST00000028279	Strbp
ENSMUSG00000026942	258.33744907547504	1.109532050594428	0.40098085446601145	2.7670449554804764	0.005656695408475992	0.02359363524627469	Traf2	2	25517982	25546940	28959	-	ENSMUSG00000026942	Traf2	protein_coding	chromosome	TNF receptor-associated factor 2 [Source:MGI Symbol;Acc:MGI:101835]	ENSMUSG00000026942.13	ENSMUST00000114234	Traf2
ENSMUSG00000026974	588.8770398540825	0.8995926169037907	0.23021671243066882	3.9075904064728078	9.322116461071237e-5	6.653321226645625e-4	Zmynd19	2	24949792	24962075	12284	+	ENSMUSG00000026974	Zmynd19	protein_coding	chromosome	zinc finger, MYND domain containing 19 [Source:MGI Symbol;Acc:MGI:1914437]	ENSMUSG00000026974.11	ENSMUST00000028350	Zmynd19
ENSMUSG00000027079	232.84605741123636	0.8450142363620301	0.3150172296976253	2.6824381548054737	0.00730876642043918	0.02906798892244299	Clp1	2	84722104	84727350	5247	-	ENSMUSG00000027079	Clp1	protein_coding	chromosome	CLP1, cleavage and polyadenylation factor I subunit [Source:MGI Symbol;Acc:MGI:2138968]	ENSMUSG00000027079.15	ENSMUST00000165219	Clp1
ENSMUSG00000027091	679.2025005300316	-0.44348993448475044	0.17629737644090232	-2.515578753569344	0.011883712413040171	0.043328030192863756	Zc3h15	2	83644435	83664622	20188	+	ENSMUSG00000027091	Zc3h15	protein_coding	chromosome	zinc finger CCCH-type containing 15 [Source:MGI Symbol;Acc:MGI:1919747]	ENSMUSG00000027091.14	ENSMUST00000081591	Zc3h15
ENSMUSG00000027131	359.0112909187396	-1.1484707832114351	0.2339400867605755	-4.909251762340459	9.142454601013653e-7	9.865463396066292e-6	Emc4	2	112363011	112368027	5017	-	ENSMUSG00000027131	Emc4	protein_coding	chromosome	ER membrane protein complex subunit 4 [Source:MGI Symbol;Acc:MGI:1915282]	ENSMUSG00000027131.3	ENSMUST00000028551	Emc4
ENSMUSG00000027132	575.9792216889886	-1.453913161455713	0.24645054575295064	-5.8994114093509005	3.6480058185676384e-9	5.8378019643527304e-8	Katnbl1	2	112379211	112414240	35030	+	ENSMUSG00000027132	Katnbl1	protein_coding	chromosome	katanin p80 subunit B like 1 [Source:MGI Symbol;Acc:MGI:1919675]	ENSMUSG00000027132.3	ENSMUST00000028552	Katnbl1
ENSMUSG00000027165	62.44484393204678	3.620153792423111	1.511854295766297	2.394512356488826	0.016642482675869243	0.056574821165772844	B230118H07Rik	2	101560781	101649532	88752	-	ENSMUSG00000027165	B230118H07Rik	protein_coding	chromosome	RIKEN cDNA B230118H07 gene [Source:MGI Symbol;Acc:MGI:1915420]	ENSMUSG00000027165.16	ENSMUST00000111231	B230118H07Rik
ENSMUSG00000027193	2681.80468303081	-0.5153197785125115	0.09504115449756864	-5.42206985212595	5.891285068570262e-8	7.883196243062961e-7	Api5	2	94411682	94438136	26455	-	ENSMUSG00000027193	Api5	protein_coding	chromosome	apoptosis inhibitor 5 [Source:MGI Symbol;Acc:MGI:1888993]	ENSMUSG00000027193.12	ENSMUST00000028617	Api5
ENSMUSG00000027204	2246.451047134406	1.6892066280082205	0.5177773591296858	3.262418872172298	0.0011046578631850401	0.005842169868157572	Fbn1	2	125300594	125507993	207400	-	ENSMUSG00000027204	Fbn1	protein_coding	chromosome	fibrillin 1 [Source:MGI Symbol;Acc:MGI:95489]	ENSMUSG00000027204.13	ENSMUST00000103234	Fbn1
ENSMUSG00000027208	1145.5083152290003	-0.7125416207085725	0.20049555171541147	-3.5539023914105203	3.795600564102313e-4	0.0023047936930806093	Fgf7	2	126034658	126091185	56528	+	ENSMUSG00000027208	Fgf7	protein_coding	chromosome	fibroblast growth factor 7 [Source:MGI Symbol;Acc:MGI:95521]	ENSMUSG00000027208.14	ENSMUST00000064794	Fgf7
ENSMUSG00000027227	192.53241714767975	0.9523939318814979	0.4369833405141129	2.179474235244305	0.0292964566372603	0.08745810227600397	Sord	2	122234749	122265340	30592	+	ENSMUSG00000027227	Sord	protein_coding	chromosome	sorbitol dehydrogenase [Source:MGI Symbol;Acc:MGI:98266]	ENSMUSG00000027227.7	ENSMUST00000110551	Sord
ENSMUSG00000027254	459.967285170308	1.3032959588980655	0.4131350112205161	3.1546490215093743	0.0016069128973169387	0.00808750941302603	Map1a	2	121289600	121310832	21233	+	ENSMUSG00000027254	Map1a	protein_coding	chromosome	microtubule-associated protein 1 A [Source:MGI Symbol;Acc:MGI:1306776]	ENSMUSG00000027254.13	ENSMUST00000094639	Map1a
ENSMUSG00000027257	158.64721894264056	2.0331819259905397	0.6549692146312485	3.1042404445455243	0.0019076822830824019	0.009376581284419228	Pacsin3	2	91255954	91264679	8726	+	ENSMUSG00000027257	Pacsin3	protein_coding	chromosome	protein kinase C and casein kinase substrate in neurons 3 [Source:MGI Symbol;Acc:MGI:1891410]	ENSMUSG00000027257.13	ENSMUST00000111349	Pacsin3
ENSMUSG00000027327	127.73734600485734	-1.2622990170253712	0.492362386793673	-2.563760049271075	0.010354510104378588	0.0387201303481365	1700037H04Rik	2	131146324	131160081	13758	-	ENSMUSG00000027327	1700037H04Rik	protein_coding	chromosome	RIKEN cDNA 1700037H04 gene [Source:MGI Symbol;Acc:MGI:1914576]	ENSMUSG00000027327.16	ENSMUST00000028800	1700037H04Rik
ENSMUSG00000027349	299.53497464893934	-0.6697053821438506	0.2861911693864987	-2.3400630549834305	0.019280484403418938	0.06362992636167608	Fam98b	2	117249739	117271540	21802	+	ENSMUSG00000027349	Fam98b	protein_coding	chromosome	family with sequence similarity 98, member B [Source:MGI Symbol;Acc:MGI:1915465]	ENSMUSG00000027349.5	ENSMUST00000028825	Fam98b
ENSMUSG00000027357	220.65493116772956	-0.6887072586066727	0.31311042925481153	-2.199566652077877	0.027837655368824227	0.08406328689296805	Crls1	2	132846666	132866785	20120	+	ENSMUSG00000027357	Crls1	protein_coding	chromosome	cardiolipin synthase 1 [Source:MGI Symbol;Acc:MGI:1913836]	ENSMUSG00000027357.16	ENSMUST00000028835	Crls1
ENSMUSG00000027361	351.1761555543548	-1.0311836148550466	0.22076409818584708	-4.670975141922576	2.9977321881041135e-6	2.9043925862010367e-5	Gabpb1	2	126627442	126676337	48896	-	ENSMUSG00000027361	Gabpb1	protein_coding	chromosome	GA repeat binding protein, beta 1 [Source:MGI Symbol;Acc:MGI:95611]	ENSMUSG00000027361.15	ENSMUST00000110425	Gabpb1
ENSMUSG00000027394	256.69484486706875	0.9576204386543483	0.37740378311908807	2.5373896115720056	0.011168258360817918	0.041179014056407635	Ttl	2	129065942	129096283	30342	+	ENSMUSG00000027394	Ttl	protein_coding	chromosome	tubulin tyrosine ligase [Source:MGI Symbol;Acc:MGI:1916987]	ENSMUSG00000027394.13	ENSMUST00000035812	Ttl
ENSMUSG00000027428	118.25566749291669	-2.3810249207117242	0.7230724318587775	-3.2929272584641422	9.915012315210323e-4	0.005303935048617359	Rbbp9	2	144542265	144550869	8605	-	ENSMUSG00000027428	Rbbp9	protein_coding	chromosome	retinoblastoma binding protein 9, serine hydrolase [Source:MGI Symbol;Acc:MGI:1347074]	ENSMUSG00000027428.9	ENSMUST00000028915	Rbbp9
ENSMUSG00000027499	373.04366437438523	-0.8376112137182584	0.2376867205000579	-3.5240135080161297	4.2506257900412126e-4	0.0025492125760064707	Pkia	3	7366669	7445366	78698	+	ENSMUSG00000027499	Pkia	protein_coding	chromosome	protein kinase inhibitor, alpha [Source:MGI Symbol;Acc:MGI:104747]	ENSMUSG00000027499.12	ENSMUST00000028999	Pkia
ENSMUSG00000027583	35.37327998457545	3.1345848709416155	1.4753124774977162	2.124692171151564	0.033612307145040085	0.09740033423009645	Zbtb46	2	181387762	181459426	71665	-	ENSMUSG00000027583	Zbtb46	protein_coding	chromosome	zinc finger and BTB domain containing 46 [Source:MGI Symbol;Acc:MGI:1919397]	ENSMUSG00000027583.13	ENSMUST00000029106	Zbtb46
ENSMUSG00000027601	817.7967248566307	-0.5134641438663963	0.1678945829502383	-3.0582531898517544	0.0022263138658776614	0.010740731620366305	Mtfr1	3	19187327	19220817	33491	+	ENSMUSG00000027601	Mtfr1	protein_coding	chromosome	mitochondrial fission regulator 1 [Source:MGI Symbol;Acc:MGI:1914722]	ENSMUSG00000027601.13	ENSMUST00000130645	Mtfr1
ENSMUSG00000027603	41.653272877252945	-3.8581398268910494	1.3007260705344341	-2.9661432289935123	0.00301560014017437	0.01393565963835771	Ggt7	2	155490379	155518237	27859	-	ENSMUSG00000027603	Ggt7	protein_coding	chromosome	gamma-glutamyltransferase 7 [Source:MGI Symbol;Acc:MGI:1913385]	ENSMUSG00000027603.15	ENSMUST00000029131	Ggt7
ENSMUSG00000027618	204.00488808480924	1.112160128847775	0.4567804996856295	2.434780227293411	0.01490083692169795	0.051669706330486814	Nfs1	2	156123639	156144186	20548	-	ENSMUSG00000027618	Nfs1	protein_coding	chromosome	nitrogen fixation gene 1 (S. cerevisiae) [Source:MGI Symbol;Acc:MGI:1316706]	ENSMUSG00000027618.17	ENSMUST00000029147	Nfs1
ENSMUSG00000027684	594.9904680535795	2.112639612629961	0.4259521968138758	4.959804476728878	7.056416675506706e-7	7.822579918690846e-6	Mecom	3	29951296	30548008	596713	-	ENSMUSG00000027684	Mecom	protein_coding	chromosome	MDS1 and EVI1 complex locus [Source:MGI Symbol;Acc:MGI:95457]	ENSMUSG00000027684.16	ENSMUST00000172694	Mecom
ENSMUSG00000027778	187.97726485403106	-1.8069267127013895	0.46810736197704395	-3.86006899158745	1.1335501612492492e-4	7.912651036565976e-4	Ift80	3	68892499	69004570	112072	-	ENSMUSG00000027778	Ift80	protein_coding	chromosome	intraflagellar transport 80 [Source:MGI Symbol;Acc:MGI:1915509]	ENSMUSG00000027778.15	ENSMUST00000107812	Ift80
ENSMUSG00000027797	1296.6755956402556	-1.0259770160355177	0.4339964600089057	-2.3640216236198435	0.018077757394937936	0.06042358126719523	Dclk1	3	55242364	55539068	296705	+	ENSMUSG00000027797	Dclk1	protein_coding	chromosome	doublecortin-like kinase 1 [Source:MGI Symbol;Acc:MGI:1330861]	ENSMUSG00000027797.15	ENSMUST00000054237	Dclk1
ENSMUSG00000027828	3148.765071475797	-1.060338171000761	0.1304061640525025	-8.131043334530268	4.2561114880841926e-16	1.4898923607989962e-14	Ssr3	3	65379655	65392623	12969	-	ENSMUSG00000027828	Ssr3	protein_coding	chromosome	signal sequence receptor, gamma [Source:MGI Symbol;Acc:MGI:1914687]	ENSMUSG00000027828.12	ENSMUST00000029414	Ssr3
ENSMUSG00000027852	428.2956402387498	1.8573642258647014	0.49570590193457503	3.746907629334304	1.7902797320309345e-4	0.0011964358072811278	Nras	3	103058285	103067914	9630	+	ENSMUSG00000027852	Nras	protein_coding	chromosome	neuroblastoma ras oncogene [Source:MGI Symbol;Acc:MGI:97376]	ENSMUSG00000027852.14	ENSMUST00000029445	Nras
ENSMUSG00000027935	85.51730020134764	-2.2216269124902057	0.5134124977581758	-4.327177312961754	1.51032376141767e-5	1.260782688558881e-4	Rab13	3	90213695	90226385	12691	+	ENSMUSG00000027935	Rab13	protein_coding	chromosome	RAB13, member RAS oncogene family [Source:MGI Symbol;Acc:MGI:1927232]	ENSMUSG00000027935.14	ENSMUST00000065418	Rab13
ENSMUSG00000027994	177.23647537754957	1.3474930096748365	0.447467156896089	3.011378575853226	0.0026006439175582305	0.012289583671482486	Ccdc109b	3	129914960	129970206	55247	-	ENSMUSG00000027994	Mcub	protein_coding	chromosome	mitochondrial calcium uniporter dominant negative beta subunit [Source:MGI Symbol;Acc:MGI:1914065]	ENSMUSG00000027994.14	ENSMUST00000029624	Mcub
ENSMUSG00000028032	899.8954529487271	0.8457702707792351	0.20424330774431357	4.140993798621941	3.458043108081574e-5	2.6971818990222465e-4	Papss1	3	131564768	131643671	78904	+	ENSMUSG00000028032	Papss1	protein_coding	chromosome	3'-phosphoadenosine 5'-phosphosulfate synthase 1 [Source:MGI Symbol;Acc:MGI:1330587]	ENSMUSG00000028032.13	ENSMUST00000029666	Papss1
ENSMUSG00000028059	603.6951938803176	0.8586367726322285	0.35087605457051685	2.4471227416280272	0.014400179000601003	0.05045424647157253	Arhgef2	3	88605966	88648052	42087	+	ENSMUSG00000028059	Arhgef2	protein_coding	chromosome	rho/rac guanine nucleotide exchange factor (GEF) 2 [Source:MGI Symbol;Acc:MGI:103264]	ENSMUSG00000028059.16	ENSMUST00000029694	Arhgef2
ENSMUSG00000028060	178.1219451045655	-0.9864843106191025	0.3351744276913556	-2.9431968226630456	0.00324841821713669	0.014802636210130978	2810403A07Rik	3	88685803	88712924	27122	+	ENSMUSG00000028060	Khdc4	protein_coding	chromosome	KH domain containing 4, pre-mRNA splicing factor [Source:MGI Symbol;Acc:MGI:1921450]	ENSMUSG00000028060.14	ENSMUST00000029696	Khdc4
ENSMUSG00000028068	376.3630323101331	2.344905878575351	0.4548001468173123	5.155903961300328	2.524102483471208e-7	3.0512326218487513e-6	Iqgap3	3	88081971	88121048	39078	+	ENSMUSG00000028068	Iqgap3	protein_coding	chromosome	IQ motif containing GTPase activating protein 3 [Source:MGI Symbol;Acc:MGI:3028642]	ENSMUSG00000028068.14	ENSMUST00000071812	Iqgap3
ENSMUSG00000028134	511.50495175315234	-0.8942198142423488	0.23015859764697538	-3.8852331539399265	1.0223172851008021e-4	7.243672233346768e-4	Ptbp2	3	119718742	119784466	65725	-	ENSMUSG00000028134	Ptbp2	protein_coding	chromosome	polypyrimidine tract binding protein 2 [Source:MGI Symbol;Acc:MGI:1860489]	ENSMUSG00000028134.11	ENSMUST00000029780	Ptbp2
ENSMUSG00000028140	226.4588453617049	2.0626329139459028	0.6724080349516173	3.067531627718158	0.002158346190120856	0.010451407117415193	Mrpl9	3	94443318	94451130	7813	+	ENSMUSG00000028140	Mrpl9	protein_coding	chromosome	mitochondrial ribosomal protein L9 [Source:MGI Symbol;Acc:MGI:2137211]	ENSMUSG00000028140.13	ENSMUST00000029786	Mrpl9
ENSMUSG00000028156	1628.4009515781077	-1.4451388039930195	0.27204751121699716	-5.312082428279642	1.083795576755777e-7	1.3886278402833822e-6	Eif4e	3	138526179	138559696	33518	+	ENSMUSG00000028156	Eif4e	protein_coding	chromosome	eukaryotic translation initiation factor 4E [Source:MGI Symbol;Acc:MGI:95305]	ENSMUSG00000028156.12	ENSMUST00000029803	Eif4e
ENSMUSG00000028218	231.27081335616438	-1.5996162588085536	0.39774132948729396	-4.021750168307953	5.776731086443864e-5	4.300374116376755e-4	Fam92a	4	12153409	12172015	18607	-	ENSMUSG00000028218	Fam92a	protein_coding	chromosome	family with sequence similarity 92, member A [Source:MGI Symbol;Acc:MGI:1915349]	ENSMUSG00000028218.19	ENSMUST00000108285	Fam92a
ENSMUSG00000028277	338.17153544735453	-1.2547430401756883	0.3180715696512512	-3.944844996839699	7.98516137618394e-5	5.790472756268526e-4	Ube2j1	4	33031416	33052363	20948	+	ENSMUSG00000028277	Ube2j1	protein_coding	chromosome	ubiquitin-conjugating enzyme E2J 1 [Source:MGI Symbol;Acc:MGI:1926245]	ENSMUSG00000028277.13	ENSMUST00000124992	Ube2j1
ENSMUSG00000028295	22.70220337534226	-2.745194523334863	1.1850418990530331	-2.3165379431128534	0.020528915227837077	0.06679421878556561	Smim8	4	34768664	34778423	9760	-	ENSMUSG00000028295	Smim8	protein_coding	chromosome	small integral membrane protein 8 [Source:MGI Symbol;Acc:MGI:1913541]	ENSMUSG00000028295.14	ENSMUST00000108133	Smim8
ENSMUSG00000028300	50.05869141771916	-3.820092874699737	0.8897767201761579	-4.2933162759567765	1.7602397929246315e-5	1.4539284019929435e-4	3110043O21Rik	4	35191285	35226175	34891	-	ENSMUSG00000028300	C9orf72	protein_coding	chromosome	C9orf72, member of C9orf72-SMCR8 complex [Source:MGI Symbol;Acc:MGI:1920455]	ENSMUSG00000028300.14	ENSMUST00000108127	C9orf72
ENSMUSG00000028343	233.77101644498308	-2.4980735359982718	0.5766535982121115	-4.332017599029012	1.4774912839135533e-5	1.234250886462444e-4	Erp44	4	48193323	48279558	86236	-	ENSMUSG00000028343	Erp44	protein_coding	chromosome	endoplasmic reticulum protein 44 [Source:MGI Symbol;Acc:MGI:1923549]	ENSMUSG00000028343.10	ENSMUST00000030028	Erp44
ENSMUSG00000028344	119.12204810598381	-2.4891635411122586	1.0016351740512597	-2.485099970126322	0.012951505793833357	0.04657157173557565	Invs	4	48279760	48431954	152195	+	ENSMUSG00000028344	Invs	protein_coding	chromosome	inversin [Source:MGI Symbol;Acc:MGI:1335082]	ENSMUSG00000028344.12	ENSMUST00000030029	Invs
ENSMUSG00000028345	330.4579947928607	0.8765824398167198	0.315279405224986	2.780335236902592	0.005430280802275806	0.022827363401132245	Tex10	4	48430858	48473459	42602	-	ENSMUSG00000028345	Tex10	protein_coding	chromosome	testis expressed gene 10 [Source:MGI Symbol;Acc:MGI:1344413]	ENSMUSG00000028345.15	ENSMUST00000164866	Tex10
ENSMUSG00000028367	1891.5265824894793	-0.5135769341072554	0.17296559813659632	-2.969243246288014	0.002985341760308271	0.013813371276453927	Txn1	4	57943373	57956411	13039	-	ENSMUSG00000028367	Txn1	protein_coding	chromosome	thioredoxin 1 [Source:MGI Symbol;Acc:MGI:98874]	ENSMUSG00000028367.5	ENSMUST00000030051	Txn1
ENSMUSG00000028382	849.5356497750074	-0.8720367383102292	0.16684817509311872	-5.226528476104348	1.7272222865602666e-7	2.1320562311234763e-6	Ptbp3	4	59471868	59549364	77497	-	ENSMUSG00000028382	Ptbp3	protein_coding	chromosome	polypyrimidine tract binding protein 3 [Source:MGI Symbol;Acc:MGI:1923334]	ENSMUSG00000028382.15	ENSMUST00000102883	Ptbp3
ENSMUSG00000028385	1674.2449011957754	1.291732766764746	0.1478113967086965	8.739060691716924	2.350565737873665e-18	1.0592856018724156e-16	Snx30	4	59805840	59904737	98898	+	ENSMUSG00000028385	Snx30	protein_coding	chromosome	sorting nexin family member 30 [Source:MGI Symbol;Acc:MGI:2443882]	ENSMUSG00000028385.14	ENSMUST00000030080	Snx30
ENSMUSG00000028394	757.890581704653	-1.2929731386247298	0.22728380208412519	-5.688804599221541	1.2793175332843701e-8	1.8999157609205506e-7	Pole3	4	62522649	62525068	2420	-	ENSMUSG00000028394	Pole3	protein_coding	chromosome	polymerase (DNA directed), epsilon 3 (p17 subunit) [Source:MGI Symbol;Acc:MGI:1933378]	ENSMUSG00000028394.9	ENSMUST00000030091	Pole3
ENSMUSG00000028412	526.312333179485	0.7370992959125378	0.2732956229005242	2.6970768433449503	0.006995112624705332	0.028051999553966624	Slc44a1	4	53440413	53622478	182066	+	ENSMUSG00000028412	Slc44a1	protein_coding	chromosome	solute carrier family 44, member 1 [Source:MGI Symbol;Acc:MGI:2140592]	ENSMUSG00000028412.17	ENSMUST00000102911	Slc44a1
ENSMUSG00000028433	458.0268435417066	-0.9723782376195007	0.3330161154057266	-2.919913459547788	0.00350128599969511	0.0157363874392105	Ubap2	4	41194313	41275144	80832	-	ENSMUSG00000028433	Ubap2	protein_coding	chromosome	ubiquitin-associated protein 2 [Source:MGI Symbol;Acc:MGI:1916176]	ENSMUSG00000028433.14	ENSMUST00000030143	Ubap2
ENSMUSG00000028468	174.31118795670466	-1.7925609368157107	0.6654464203079488	-2.693772003441189	0.0070648473495424245	0.028273812359754336	Rgp1	4	43578715	43587487	8773	+	ENSMUSG00000028468	Rgp1	protein_coding	chromosome	RAB6A GEF compex partner 1 [Source:MGI Symbol;Acc:MGI:1915956]	ENSMUSG00000028468.15	ENSMUST00000107886	Rgp1
ENSMUSG00000028525	138.39641151526305	-1.132125787017821	0.4689601033630168	-2.4141196210489895	0.015773282930548402	0.05417761858553107	Pde4b	4	102087543	102607259	519717	+	ENSMUSG00000028525	Pde4b	protein_coding	chromosome	phosphodiesterase 4B, cAMP specific [Source:MGI Symbol;Acc:MGI:99557]	ENSMUSG00000028525.16	ENSMUST00000106908	Pde4b
ENSMUSG00000028540	286.48818517637795	1.061714071824507	0.2907254743987519	3.6519471643144907	2.602594392377522e-4	0.0016555735165354	Dph2	4	117888643	117892032	3390	-	ENSMUSG00000028540	Dph2	protein_coding	chromosome	DPH2 homolog [Source:MGI Symbol;Acc:MGI:1914978]	ENSMUSG00000028540.6	ENSMUST00000030265	Dph2
ENSMUSG00000028541	370.89839684869713	0.9736903695595657	0.31285561020210234	3.1122675694726047	0.0018565614495148785	0.009167454143238456	B4galt2	4	117869260	117883487	14228	-	ENSMUSG00000028541	B4galt2	protein_coding	chromosome	UDP-Gal:betaGlcNAc beta 1,4- galactosyltransferase, polypeptide 2 [Source:MGI Symbol;Acc:MGI:1858493]	ENSMUSG00000028541.14	ENSMUST00000030266	B4galt2
ENSMUSG00000028542	88.49576402159204	4.132996644635176	1.5341532397556927	2.6939920586377264	0.007060184685957302	0.0282647693247889	Slc6a9	4	117834506	117875198	40693	+	ENSMUSG00000028542	Slc6a9	protein_coding	chromosome	solute carrier family 6 (neurotransmitter transporter, glycine), member 9 [Source:MGI Symbol;Acc:MGI:95760]	ENSMUSG00000028542.17	ENSMUST00000030269	Slc6a9
ENSMUSG00000028556	576.2700861813042	1.2449522809186517	0.27810918256753847	4.476487505464933	7.5881106763341736e-6	6.776868471909077e-5	Dock7	4	98936671	99120915	184245	-	ENSMUSG00000028556	Dock7	protein_coding	chromosome	dedicator of cytokinesis 7 [Source:MGI Symbol;Acc:MGI:1914549]	ENSMUSG00000028556.15	ENSMUST00000030286	Dock7
ENSMUSG00000028576	111.32732338645206	-2.8591961400329993	0.8031565153974756	-3.5599488832111468	3.7092698865834426e-4	0.0022598498986243316	Ift74	4	94614491	94693229	78739	+	ENSMUSG00000028576	Ift74	protein_coding	chromosome	intraflagellar transport 74 [Source:MGI Symbol;Acc:MGI:1914944]	ENSMUSG00000028576.12	ENSMUST00000030311	Ift74
ENSMUSG00000028583	279.47557066027326	-1.5278937912080106	0.2747063537509056	-5.561916462236082	2.6682802204353737e-8	3.7766921724140633e-7	Pdpn	4	143267431	143299564	32134	-	ENSMUSG00000028583	Pdpn	protein_coding	chromosome	podoplanin [Source:MGI Symbol;Acc:MGI:103098]	ENSMUSG00000028583.14	ENSMUST00000030317	Pdpn
ENSMUSG00000028587	68.72948237481313	-3.184281399910084	1.2347223394082598	-2.5789453209667768	0.009910247197870072	0.037432346673522084	Orc1	4	108579423	108614833	35411	+	ENSMUSG00000028587	Orc1	protein_coding	chromosome	origin recognition complex, subunit 1 [Source:MGI Symbol;Acc:MGI:1328337]	ENSMUSG00000028587.18	ENSMUST00000102744	Orc1
ENSMUSG00000028622	150.64144317763098	2.0403760637712285	0.6846746661454892	2.9800665405920848	0.00288185775543632	0.013389113812791504	Mrpl37	4	107055874	107066868	10995	-	ENSMUSG00000028622	Mrpl37	protein_coding	chromosome	mitochondrial ribosomal protein L37 [Source:MGI Symbol;Acc:MGI:1926268]	ENSMUSG00000028622.11	ENSMUST00000030365	Mrpl37
ENSMUSG00000028649	2731.5243196816023	1.599676268166928	0.1485807985473562	10.766372800567993	4.9616504714086225e-27	4.706365551992598e-25	Macf1	4	123349633	123684360	334728	-	ENSMUSG00000028649	Macf1	protein_coding	chromosome	microtubule-actin crosslinking factor 1 [Source:MGI Symbol;Acc:MGI:108559]	ENSMUSG00000028649.21	ENSMUST00000097897	Macf1
ENSMUSG00000028676	418.7272629212166	-1.1788169858884772	0.242914746927888	-4.852801243221443	1.2172967530025796e-6	1.2852643095885404e-5	Srsf10	4	135855747	135869908	14162	+	ENSMUSG00000028676	Srsf10	protein_coding	chromosome	serine and arginine-rich splicing factor 10 [Source:MGI Symbol;Acc:MGI:1333805]	ENSMUSG00000028676.17	ENSMUST00000105853	Srsf10
ENSMUSG00000028737	82.58170466838529	3.0340706751197293	1.3877673193631825	2.1862963861348175	0.028793928370966212	0.08639647589267975	Aldh4a1	4	139622866	139649690	26825	+	ENSMUSG00000028737	Aldh4a1	protein_coding	chromosome	aldehyde dehydrogenase 4 family, member A1 [Source:MGI Symbol;Acc:MGI:2443883]	ENSMUSG00000028737.15	ENSMUST00000039818	Aldh4a1
ENSMUSG00000028772	169.5707046834594	-1.125957772959998	0.5301335517389003	-2.123913435146152	0.03367738274274766	0.09752149977317412	Zcchc17	4	130315383	130359943	44561	-	ENSMUSG00000028772	Zcchc17	protein_coding	chromosome	zinc finger, CCHC domain containing 17 [Source:MGI Symbol;Acc:MGI:1919955]	ENSMUSG00000028772.19	ENSMUST00000134159	Zcchc17
ENSMUSG00000028780	1026.7592393107398	0.5736695381651593	0.2388462186658515	2.4018363839694246	0.01631300296731777	0.05571241025017178	Sema3c	5	17574281	17730268	155988	+	ENSMUSG00000028780	Sema3c	protein_coding	chromosome	sema domain, immunoglobulin domain (Ig), short basic domain, secreted, (semaphorin) 3C [Source:MGI Symbol;Acc:MGI:107557]	ENSMUSG00000028780.13	ENSMUST00000030568	Sema3c
ENSMUSG00000028793	780.012703012178	0.45260223430577223	0.17331428031837115	2.611453790618757	0.009015817124479523	0.034575820351525316	Rnf19b	4	129058271	129085886	27616	+	ENSMUSG00000028793	Rnf19b	protein_coding	chromosome	ring finger protein 19B [Source:MGI Symbol;Acc:MGI:1922484]	ENSMUSG00000028793.15	ENSMUST00000168461	Rnf19b
ENSMUSG00000028798	1357.1004888852356	0.4684437487739531	0.1463467512979138	3.2009166217865395	0.0013699116657273816	0.007054685206779974	Eif3i	4	129591960	129600648	8689	-	ENSMUSG00000028798	Eif3i	protein_coding	chromosome	eukaryotic translation initiation factor 3, subunit I [Source:MGI Symbol;Acc:MGI:1860763]	ENSMUSG00000028798.16	ENSMUST00000102593	Eif3i
ENSMUSG00000028800	701.8754675341725	0.6679492803453394	0.22323452532657914	2.9921414681181973	0.0027702785549982975	0.012966182397091117	Hdac1	4	129516104	129542713	26610	-	ENSMUSG00000028800	Hdac1	protein_coding	chromosome	histone deacetylase 1 [Source:MGI Symbol;Acc:MGI:108086]	ENSMUSG00000028800.15	ENSMUST00000102597	Hdac1
ENSMUSG00000028821	376.3174954929668	-0.7394209060452888	0.20435170271566244	-3.618374088490608	2.96459670692691e-4	0.0018508273071589341	Syf2	4	134930898	134937548	6651	+	ENSMUSG00000028821	Syf2	protein_coding	chromosome	SYF2 homolog, RNA splicing factor (S. cerevisiae) [Source:MGI Symbol;Acc:MGI:1915842]	ENSMUSG00000028821.8	ENSMUST00000030622	Syf2
ENSMUSG00000028832	549.4390057783637	-1.4061548338112166	0.20949733530831244	-6.712041619726622	1.919199316906432e-11	4.067319345126749e-10	Stmn1	4	134468320	134473843	5524	+	ENSMUSG00000028832	Stmn1	protein_coding	chromosome	stathmin 1 [Source:MGI Symbol;Acc:MGI:96739]	ENSMUSG00000028832.11	ENSMUST00000030636	Stmn1
ENSMUSG00000028851	469.14265389030857	0.6382460459020247	0.27988408144431376	2.280394235386378	0.022584317209564313	0.07185103888824285	Nudc	4	133532542	133545996	13455	-	ENSMUSG00000028851	Nudc	protein_coding	chromosome	nudC nuclear distribution protein [Source:MGI Symbol;Acc:MGI:106014]	ENSMUSG00000028851.6	ENSMUST00000030665	Nudc
ENSMUSG00000028857	129.6170829283105	2.3565972879718853	1.0522008361113666	2.2396839149845147	0.025111450544939743	0.07754165176238596	Tmem222	4	133266045	133277792	11748	-	ENSMUSG00000028857	Tmem222	protein_coding	chromosome	transmembrane protein 222 [Source:MGI Symbol;Acc:MGI:1098568]	ENSMUSG00000028857.16	ENSMUST00000105907	Tmem222
ENSMUSG00000028883	2116.4602409297863	0.3885019610949933	0.18136033385330932	2.1421550834220864	0.03218100457281629	0.09418088474383307	Sema3a	5	13125414	13602565	477152	+	ENSMUSG00000028883	Sema3a	protein_coding	chromosome	sema domain, immunoglobulin domain (Ig), short basic domain, secreted, (semaphorin) 3A [Source:MGI Symbol;Acc:MGI:107558]	ENSMUSG00000028883.17	ENSMUST00000030714	Sema3a
ENSMUSG00000028907	286.3479062616245	-0.8401459231571897	0.27382405022018186	-3.06819624675637	0.0021535514081600427	0.010441084774434634	Utp11l	4	124678160	124693600	15441	-	ENSMUSG00000028907	Utp11	protein_coding	chromosome	UTP11 small subunit processome component [Source:MGI Symbol;Acc:MGI:1914455]	ENSMUSG00000028907.7	ENSMUST00000030738	Utp11
ENSMUSG00000028969	158.4328416931056	1.782024017480793	0.6316873486438335	2.8210538351078456	0.004786616935425851	0.02052504133958398	Cdk5	5	24418241	24423530	5290	-	ENSMUSG00000028969	Cdk5	protein_coding	chromosome	cyclin-dependent kinase 5 [Source:MGI Symbol;Acc:MGI:101765]	ENSMUSG00000028969.10	ENSMUST00000030814	Cdk5
ENSMUSG00000029020	627.8740169951145	1.3640535254765722	0.38708532440232346	3.523909173210661	4.2522998419696444e-4	0.0025492125760064707	Mfn2	4	147873599	147904704	31106	-	ENSMUSG00000029020	Mfn2	protein_coding	chromosome	mitofusin 2 [Source:MGI Symbol;Acc:MGI:2442230]	ENSMUSG00000029020.13	ENSMUST00000030884	Mfn2
ENSMUSG00000029050	2983.0049578927087	0.9070499567240589	0.1291217772394379	7.024763569061354	2.144290362600107e-12	5.084907912278722e-11	Ski	4	155154075	155222592	68518	-	ENSMUSG00000029050	Ski	protein_coding	chromosome	ski sarcoma viral oncogene homolog (avian) [Source:MGI Symbol;Acc:MGI:98310]	ENSMUSG00000029050.15	ENSMUST00000030917	Ski
ENSMUSG00000029064	3007.7441510118642	0.4828987682801262	0.11065800070476974	4.36388480909281	1.2777287539234591e-5	1.0796440807218195e-4	Gnb1	4	155491361	155559269	67909	+	ENSMUSG00000029064	Gnb1	protein_coding	chromosome	guanine nucleotide binding protein (G protein), beta 1 [Source:MGI Symbol;Acc:MGI:95781]	ENSMUSG00000029064.15	ENSMUST00000165335	Gnb1
ENSMUSG00000029076	946.2437426434592	0.6220858991005045	0.16081946104024714	3.8682252451077392	1.0963037314710849e-4	7.702941750037575e-4	Sdf4	4	155992872	156013610	20739	+	ENSMUSG00000029076	Sdf4	protein_coding	chromosome	stromal cell derived factor 4 [Source:MGI Symbol;Acc:MGI:108079]	ENSMUSG00000029076.14	ENSMUST00000050078	Sdf4
ENSMUSG00000029111	283.391438545418	0.7456149968993092	0.3184239110308876	2.34157979683562	0.01920232062117151	0.06347883506076989	Nelfa	5	33897916	33936413	38498	-	ENSMUSG00000029111	Nelfa	protein_coding	chromosome	negative elongation factor complex member A, Whsc2 [Source:MGI Symbol;Acc:MGI:1346098]	ENSMUSG00000029111.7	ENSMUST00000030993	Nelfa
ENSMUSG00000029147	607.2684649986403	1.0672123010509906	0.260887575028735	4.090698075343161	4.300767211848659e-5	3.282649185318879e-4	Ppm1g	5	31202664	31220687	18024	-	ENSMUSG00000029147	Ppm1g	protein_coding	chromosome	protein phosphatase 1G (formerly 2C), magnesium-dependent, gamma isoform [Source:MGI Symbol;Acc:MGI:106065]	ENSMUSG00000029147.11	ENSMUST00000031032	Ppm1g
ENSMUSG00000029174	424.3911556539638	2.093563213584243	0.3990745095925554	5.246045946962926	1.5539816307660448e-7	1.93622160392693e-6	Tbc1d1	5	64156305	64351486	195182	+	ENSMUSG00000029174	Tbc1d1	protein_coding	chromosome	TBC1 domain family, member 1 [Source:MGI Symbol;Acc:MGI:1889508]	ENSMUSG00000029174.18	ENSMUST00000043893	Tbc1d1
ENSMUSG00000029198	1394.8285135122971	0.6257902510371088	0.12596513803200998	4.967963841535937	6.765957444616885e-7	7.536097676475739e-6	Grpel1	5	36464998	36474080	9083	+	ENSMUSG00000029198	Grpel1	protein_coding	chromosome	GrpE-like 1, mitochondrial [Source:MGI Symbol;Acc:MGI:1334417]	ENSMUSG00000029198.3	ENSMUST00000031099	Grpel1
ENSMUSG00000029227	548.2826149115089	-1.1610721760444598	0.4202104055887648	-2.763073357066585	0.005725989584456237	0.023840385661017437	Fip1l1	5	74535449	74598800	63352	+	ENSMUSG00000029227	Fip1l1	protein_coding	chromosome	FIP1 like 1 (S. cerevisiae) [Source:MGI Symbol;Acc:MGI:1914149]	ENSMUSG00000029227.15	ENSMUST00000113536	Fip1l1
ENSMUSG00000029247	2887.990604969315	0.4733951295466983	0.09041238936806037	5.23595419671469	1.6413465672999068e-7	2.0343011933173343e-6	Paics	5	76951307	76967509	16203	+	ENSMUSG00000029247	Paics	protein_coding	chromosome	phosphoribosylaminoimidazole carboxylase, phosphoribosylaminoribosylaminoimidazole, succinocarboxamide synthetase [Source:MGI Symbol;Acc:MGI:1914304]	ENSMUSG00000029247.17	ENSMUST00000031160	Paics
ENSMUSG00000029345	1771.8046462433456	1.8655440752495809	0.21046665843813858	8.863846126952744	7.730042341771139e-19	3.607966588250482e-17	Tfip11	5	112326358	112338073	11716	+	ENSMUSG00000029345	Tfip11	protein_coding	chromosome	tuftelin interacting protein 11 [Source:MGI Symbol;Acc:MGI:1930075]	ENSMUSG00000029345.13	ENSMUST00000031288	Tfip11
ENSMUSG00000029385	542.1466080338805	0.5057521479522985	0.20706748022133792	2.4424508735591486	0.014587914901304615	0.050899749353053955	Ccng2	5	93267257	93276231	8975	+	ENSMUSG00000029385	Ccng2	protein_coding	chromosome	cyclin G2 [Source:MGI Symbol;Acc:MGI:1095734]	ENSMUSG00000029385.14	ENSMUST00000031331	Ccng2
ENSMUSG00000029387	74.6986129394739	-2.759209848208205	1.082516828402176	-2.5488840226907814	0.010806823253007329	0.04013572942907238	Gtf2h3	5	124579140	124597680	18541	+	ENSMUSG00000029387	Gtf2h3	protein_coding	chromosome	general transcription factor IIH, polypeptide 3 [Source:MGI Symbol;Acc:MGI:1277143]	ENSMUSG00000029387.10	ENSMUST00000031333	Gtf2h3
ENSMUSG00000029426	303.7623429132878	1.0594834736757766	0.4364840991865951	2.427312874971081	0.015211131519611237	0.05257030489590573	Scarb2	5	92441314	92506833	65520	-	ENSMUSG00000029426	Scarb2	protein_coding	chromosome	scavenger receptor class B, member 2 [Source:MGI Symbol;Acc:MGI:1196458]	ENSMUSG00000029426.8	ENSMUST00000031377	Scarb2
ENSMUSG00000029428	147.2936211635474	-2.7004302085527097	0.8254468610535248	-3.2714767430408878	0.0010698738777045588	0.005676074221723509	Stx2	5	128984557	129008574	24018	-	ENSMUSG00000029428	Stx2	protein_coding	chromosome	syntaxin 2 [Source:MGI Symbol;Acc:MGI:108059]	ENSMUSG00000029428.13	ENSMUST00000031378	Stx2
ENSMUSG00000029462	516.4843317321007	-1.285399906773559	0.2665070333342839	-4.823136900710843	1.4131790444046343e-6	1.4670619523642815e-5	Vps29	5	122354369	122364984	10616	+	ENSMUSG00000029462	Vps29	protein_coding	chromosome	VPS29 retromer complex component [Source:MGI Symbol;Acc:MGI:1928344]	ENSMUSG00000029462.18	ENSMUST00000118830	Vps29
ENSMUSG00000029465	480.1009628473097	-0.9129510994926973	0.1964430405848013	-4.647408718450328	3.3613075462686682e-6	3.216899866494066e-5	Arpc3	5	122391878	122414184	22307	+	ENSMUSG00000029465	Arpc3	protein_coding	chromosome	actin related protein 2/3 complex, subunit 3 [Source:MGI Symbol;Acc:MGI:1928375]	ENSMUSG00000029465.14	ENSMUST00000102525	Arpc3
ENSMUSG00000029472	4079.9543844440364	1.589420905825133	0.14721748222178005	10.796414133959333	3.57909724067263e-27	3.42254810933264e-25	Anapc5	5	122787459	122821339	33881	-	ENSMUSG00000029472	Anapc5	protein_coding	chromosome	anaphase-promoting complex subunit 5 [Source:MGI Symbol;Acc:MGI:1929722]	ENSMUSG00000029472.13	ENSMUST00000086216	Anapc5
ENSMUSG00000029504	104.60461428886488	-1.2667539599538298	0.511657783553221	-2.475783620756873	0.013294412241726077	0.047506377239526436	Ddx51	5	110653451	110660496	7046	+	ENSMUSG00000029504	Ddx51	protein_coding	chromosome	DEAD (Asp-Glu-Ala-Asp) box polypeptide 51 [Source:MGI Symbol;Acc:MGI:1916913]	ENSMUSG00000029504.5	ENSMUST00000031478	Ddx51
ENSMUSG00000029554	137.8504008777566	2.977151103553962	1.1055362320744364	2.69294756442999	0.0070823406596842355	0.028305297600817528	Mad1l1	5	140008689	140321552	312864	-	ENSMUSG00000029554	Mad1l1	protein_coding	chromosome	MAD1 mitotic arrest deficient 1-like 1 [Source:MGI Symbol;Acc:MGI:1341857]	ENSMUSG00000029554.15	ENSMUST00000031534	Mad1l1
ENSMUSG00000029722	97.83031084829922	-2.290050844244082	0.859359814081572	-2.6648335269104244	0.007702644268613191	0.03033093467942027	Agfg2	5	137650463	137684726	34264	-	ENSMUSG00000029722	Agfg2	protein_coding	chromosome	ArfGAP with FG repeats 2 [Source:MGI Symbol;Acc:MGI:2443267]	ENSMUSG00000029722.15	ENSMUST00000100544	Agfg2
ENSMUSG00000029752	819.9169839834623	1.500851869196497	0.2077635445093786	7.223846092637043	5.053745225812985e-13	1.2810808479744037e-11	Asns	6	7675169	7693254	18086	-	ENSMUSG00000029752	Asns	protein_coding	chromosome	asparagine synthetase [Source:MGI Symbol;Acc:MGI:1350929]	ENSMUSG00000029752.12	ENSMUST00000115542	Asns
ENSMUSG00000029781	1614.2468545928098	1.028909710569229	0.18848124371363822	5.458950133693216	4.7895824475589496e-8	6.482746691391066e-7	Fkbp9	6	56832059	56879358	47300	+	ENSMUSG00000029781	Fkbp9	protein_coding	chromosome	FK506 binding protein 9 [Source:MGI Symbol;Acc:MGI:1350921]	ENSMUSG00000029781.7	ENSMUST00000031795	Fkbp9
ENSMUSG00000029816	161.7259690489407	1.7098916199957652	0.6464115012697029	2.645206059355595	0.008164118382211179	0.031849539108314395	Gpnmb	6	49036546	49070929	34384	+	ENSMUSG00000029816	Gpnmb	protein_coding	chromosome	glycoprotein (transmembrane) nmb [Source:MGI Symbol;Acc:MGI:1934765]	ENSMUSG00000029816.10	ENSMUST00000031840	Gpnmb
ENSMUSG00000029822	267.11444095748783	1.720885531735321	0.7479728227636311	2.30073269958786	0.021406744586530295	0.06902032067619773	Osbpl3	6	50293330	50456201	162872	-	ENSMUSG00000029822	Osbpl3	protein_coding	chromosome	oxysterol binding protein-like 3 [Source:MGI Symbol;Acc:MGI:1918970]	ENSMUSG00000029822.15	ENSMUST00000090019	Osbpl3
ENSMUSG00000029844	13.374817544855427	-2.6125752305521504	1.0536169380575509	-2.479625313701483	0.01315205061128729	0.047105486994507034	Hoxa1	6	52155590	52158317	2728	-	ENSMUSG00000029844	Hoxa1	protein_coding	chromosome	homeobox A1 [Source:MGI Symbol;Acc:MGI:96170]	ENSMUSG00000029844.9	ENSMUST00000000964	Hoxa1
ENSMUSG00000030055	176.49837679241656	4.678485371465805	1.4708191112912619	3.180870669649151	0.0014683316394282914	0.007486136429542939	Rab43	6	87788853	87812164	23312	-	ENSMUSG00000030055	Rab43	protein_coding	chromosome	RAB43, member RAS oncogene family [Source:MGI Symbol;Acc:MGI:1917084]	ENSMUSG00000030055.16	ENSMUST00000078647	Rab43
ENSMUSG00000030057	4794.295499599874	-0.6650373631440627	0.08378625260496117	-7.937308836088038	2.066151358536002e-15	6.903997806562629e-14	Cnbp	6	87842615	87851106	8492	-	ENSMUSG00000030057	Cnbp	protein_coding	chromosome	cellular nucleic acid binding protein [Source:MGI Symbol;Acc:MGI:88431]	ENSMUSG00000030057.15	ENSMUST00000032138	Cnbp
ENSMUSG00000030058	1261.5026009055623	1.271203384129304	0.24702266899696043	5.146100110127731	2.659575279005199e-7	3.201834639883229e-6	Copg1	6	87887814	87913595	25782	+	ENSMUSG00000030058	Copg1	protein_coding	chromosome	coatomer protein complex, subunit gamma 1 [Source:MGI Symbol;Acc:MGI:1858696]	ENSMUSG00000030058.17	ENSMUST00000113607	Copg1
ENSMUSG00000030060	146.76153974365297	-0.875758281016704	0.3796242443374381	-2.3069081969334535	0.02105993847639507	0.06812623662248593	Hmces	6	87913935	87936629	22695	+	ENSMUSG00000030060	Hmces	protein_coding	chromosome	5-hydroxymethylcytosine (hmC) binding, ES cell specific [Source:MGI Symbol;Acc:MGI:1914053]	ENSMUSG00000030060.14	ENSMUST00000113606	Hmces
ENSMUSG00000030103	1133.410291465322	-0.4610220234198131	0.15652061974761433	-2.9454395476020974	0.003224961606395287	0.014742323519013356	Bhlhe40	6	108660629	108666925	6297	+	ENSMUSG00000030103	Bhlhe40	protein_coding	chromosome	basic helix-loop-helix family, member e40 [Source:MGI Symbol;Acc:MGI:1097714]	ENSMUSG00000030103.11	ENSMUST00000032194	Bhlhe40
ENSMUSG00000030122	1987.603795509988	-0.4306935064882072	0.1231609054248157	-3.4969985402642774	4.705244069560728e-4	0.0027880645212177975	Ptms	6	124913681	124920103	6423	-	ENSMUSG00000030122	Ptms	protein_coding	chromosome	parathymosin [Source:MGI Symbol;Acc:MGI:1916452]	ENSMUSG00000030122.12	ENSMUST00000032216	Ptms
ENSMUSG00000030189	1544.4189443134887	-1.2250130557824603	0.17169316740056162	-7.1348969462744805	9.685970068577958e-13	2.383397070012844e-11	Ybx3	6	131364855	131388476	23622	-	ENSMUSG00000030189	Ybx3	protein_coding	chromosome	Y box protein 3 [Source:MGI Symbol;Acc:MGI:2137670]	ENSMUSG00000030189.15	ENSMUST00000032309	Ybx3
ENSMUSG00000030220	392.10740453111134	-0.5661236853128017	0.21604495639766913	-2.620397600352912	0.008782730206609038	0.03382530212512623	Arhgdib	6	136923655	136941899	18245	-	ENSMUSG00000030220	Arhgdib	protein_coding	chromosome	Rho, GDP dissociation inhibitor (GDI) beta [Source:MGI Symbol;Acc:MGI:101940]	ENSMUSG00000030220.13	ENSMUST00000032344	Arhgdib
ENSMUSG00000030224	3616.862099482485	0.553731573530611	0.11900768351494471	4.652906074430687	3.272893529755444e-6	3.14323228501711e-5	Strap	6	137735078	137751932	16855	+	ENSMUSG00000030224	Strap	protein_coding	chromosome	serine/threonine kinase receptor associated protein [Source:MGI Symbol;Acc:MGI:1329037]	ENSMUSG00000030224.10	ENSMUST00000064910	Strap
ENSMUSG00000030243	122.70734520357645	2.274739509297365	0.8821783465532229	2.578548337969353	0.009921641740582333	0.03745133188470135	Recql	6	142350342	142387087	36746	-	ENSMUSG00000030243	Recql	protein_coding	chromosome	RecQ protein-like [Source:MGI Symbol;Acc:MGI:103021]	ENSMUSG00000030243.16	ENSMUST00000111803	Recql
ENSMUSG00000030245	277.62717371430824	-1.0908128506075816	0.4558153054314141	-2.3931027273758687	0.016706562763700274	0.056759847263617165	Golt1b	6	142387221	142403858	16638	+	ENSMUSG00000030245	Golt1b	protein_coding	chromosome	golgi transport 1B [Source:MGI Symbol;Acc:MGI:1914214]	ENSMUSG00000030245.10	ENSMUST00000032372	Golt1b
ENSMUSG00000030281	314.2993049353257	2.211938511376235	0.59839675086321	3.6964413797124234	2.1864271502741674e-4	0.0014195410127357852	Il17rc	6	113471427	113483140	11714	+	ENSMUSG00000030281	Il17rc	protein_coding	chromosome	interleukin 17 receptor C [Source:MGI Symbol;Acc:MGI:2159336]	ENSMUSG00000030281.16	ENSMUST00000058300	Il17rc
ENSMUSG00000030287	306.5547088091405	-1.8461373472168197	0.8631962723508286	-2.1387225667565146	0.03245814385857194	0.09473267693908763	Itpr2	6	146108299	146502223	393925	-	ENSMUSG00000030287	Itpr2	protein_coding	chromosome	inositol 1,4,5-triphosphate receptor 2 [Source:MGI Symbol;Acc:MGI:99418]	ENSMUSG00000030287.15	ENSMUST00000053273	Itpr2
ENSMUSG00000030421	377.1503026901207	0.9414865038918127	0.4111638791417391	2.2898083991645026	0.02203242605617256	0.07053494699855788	Uri1	7	37959992	38023551	63560	-	ENSMUSG00000030421	Uri1	protein_coding	chromosome	URI1, prefoldin-like chaperone [Source:MGI Symbol;Acc:MGI:1342294]	ENSMUSG00000030421.9	ENSMUST00000085513	Uri1
ENSMUSG00000030423	116.6031735009828	-1.3034550957235147	0.44870473263060834	-2.9049283435942073	0.003673371873017573	0.01637218642305142	Pop4	7	38261996	38271423	9428	-	ENSMUSG00000030423	Pop4	protein_coding	chromosome	processing of precursor 4, ribonuclease P/MRP family, (S. cerevisiae) [Source:MGI Symbol;Acc:MGI:1913411]	ENSMUSG00000030423.7	ENSMUST00000032585	Pop4
ENSMUSG00000030451	838.2531669728489	1.733197656048758	0.30051905806590584	5.767346893748936	8.052918670767371e-9	1.2301094727995562e-7	Herc2	7	56050196	56231800	181605	+	ENSMUSG00000030451	Herc2	protein_coding	chromosome	HECT and RLD domain containing E3 ubiquitin protein ligase 2 [Source:MGI Symbol;Acc:MGI:103234]	ENSMUSG00000030451.16	ENSMUST00000164095	Herc2
ENSMUSG00000030533	188.83788759900747	0.9825961804625877	0.4551690106685644	2.158750172862876	0.030869554018135605	0.09123991319277713	Unc45a	7	80325292	80347993	22702	-	ENSMUSG00000030533	Unc45a	protein_coding	chromosome	unc-45 myosin chaperone A [Source:MGI Symbol;Acc:MGI:2142246]	ENSMUSG00000030533.16	ENSMUST00000032748	Unc45a
ENSMUSG00000030562	93.35834225797556	-1.8129799212295965	0.49373571770318214	-3.6719642841790536	2.406933263201284e-4	0.0015444816716734043	Nox4	7	87246096	87398710	152615	+	ENSMUSG00000030562	Nox4	protein_coding	chromosome	NADPH oxidase 4 [Source:MGI Symbol;Acc:MGI:1354184]	ENSMUSG00000030562.17	ENSMUST00000032781	Nox4
ENSMUSG00000030603	435.3260991393936	0.9295239835637445	0.283475697585864	3.2790252973350364	0.0010416629768415127	0.005546419164151142	Psmc4	7	28041707	28050101	8395	-	ENSMUSG00000030603	Psmc4	protein_coding	chromosome	proteasome (prosome, macropain) 26S subunit, ATPase, 4 [Source:MGI Symbol;Acc:MGI:1346093]	ENSMUSG00000030603.16	ENSMUST00000032824	Psmc4
ENSMUSG00000030605	2370.342039770024	1.6285312991936536	0.16246596040591116	10.023830808157406	1.1976869686680718e-23	8.804496328421163e-22	Mfge8	7	79133768	79149060	15293	-	ENSMUSG00000030605	Mfge8	protein_coding	chromosome	milk fat globule-EGF factor 8 protein [Source:MGI Symbol;Acc:MGI:102768]	ENSMUSG00000030605.15	ENSMUST00000032825	Mfge8
ENSMUSG00000030629	159.90706059320672	-1.5017534145504738	0.44029330772496245	-3.4108022724900753	6.477204442721325e-4	0.0036697918427402807	Zfand6	7	84613766	84689959	76194	-	ENSMUSG00000030629	Zfand6	protein_coding	chromosome	zinc finger, AN1-type domain 6 [Source:MGI Symbol;Acc:MGI:1929510]	ENSMUSG00000030629.15	ENSMUST00000209117	Zfand6
ENSMUSG00000030630	64.70626695001026	2.056626195182617	0.8897156846719251	2.3115543882324383	0.020802252666821775	0.06747823934560335	Fah	7	84585159	84606722	21564	-	ENSMUSG00000030630	Fah	protein_coding	chromosome	fumarylacetoacetate hydrolase [Source:MGI Symbol;Acc:MGI:95482]	ENSMUSG00000030630.16	ENSMUST00000032865	Fah
ENSMUSG00000030643	67.55459363621709	-2.0237046453203753	0.9424606892997409	-2.147256292274653	0.03177288339807085	0.09330332390288003	Rab30	7	92741603	92844535	102933	+	ENSMUSG00000030643	Rab30	protein_coding	chromosome	RAB30, member RAS oncogene family [Source:MGI Symbol;Acc:MGI:1923235]	ENSMUSG00000030643.14	ENSMUST00000032879	Rab30
ENSMUSG00000030647	248.57678704854266	-1.2851342871693243	0.28752692124183143	-4.469613772577599	7.836096835682743e-6	6.977151474738867e-5	Ndufc2	7	97400003	97407802	7800	+	ENSMUSG00000030647	Ndufc2	protein_coding	chromosome	NADH:ubiquinone oxidoreductase subunit C2 [Source:MGI Symbol;Acc:MGI:1344370]	ENSMUSG00000030647.8	ENSMUST00000032882	Ndufc2
ENSMUSG00000030660	421.3803575746127	-0.6327937654380167	0.27990161933160324	-2.2607720775217715	0.023773374508946895	0.0745659815931289	Pik3c2a	7	116337265	116443449	106185	-	ENSMUSG00000030660	Pik3c2a	protein_coding	chromosome	phosphatidylinositol-4-phosphate 3-kinase catalytic subunit type 2 alpha [Source:MGI Symbol;Acc:MGI:1203729]	ENSMUSG00000030660.9	ENSMUST00000170430	Pik3c2a
ENSMUSG00000030663	626.8597960161096	-1.2706124571084016	0.2196108058370645	-5.785746526749258	7.219100132212153e-9	1.1128578735921277e-7	1110004F10Rik	7	116039397	116105210	65814	+	ENSMUSG00000030663	1110004F10Rik	protein_coding	chromosome	RIKEN cDNA 1110004F10 gene [Source:MGI Symbol;Acc:MGI:1929274]	ENSMUSG00000030663.12	ENSMUST00000032899	1110004F10Rik
ENSMUSG00000030706	204.89235552336388	3.0600992268344465	0.8072870200916941	3.790596343896216	1.502860234585298e-4	0.0010194141914182395	Mrpl48	7	100545751	100608301	62551	-	ENSMUSG00000030706	Mrpl48	protein_coding	chromosome	mitochondrial ribosomal protein L48 [Source:MGI Symbol;Acc:MGI:1289321]	ENSMUSG00000030706.17	ENSMUST00000150042	Mrpl48
ENSMUSG00000030759	2075.8850079726385	-0.7167720160496086	0.1281672088711195	-5.5924758162625645	2.2385434185390665e-8	3.2148654076747866e-7	Far1	7	113513834	113571511	57678	+	ENSMUSG00000030759	Far1	protein_coding	chromosome	fatty acyl CoA reductase 1 [Source:MGI Symbol;Acc:MGI:1914670]	ENSMUSG00000030759.16	ENSMUST00000033018	Far1
ENSMUSG00000030814	397.6009662323001	1.0763686888834896	0.2813264128639135	3.8260491715868965	1.302162903632051e-4	8.930635610798942e-4	Bcl7c	7	127661456	127708933	47478	-	ENSMUSG00000030814	Bcl7c	protein_coding	chromosome	B cell CLL/lymphoma 7C [Source:MGI Symbol;Acc:MGI:1332237]	ENSMUSG00000030814.17	ENSMUST00000205977	Bcl7c
ENSMUSG00000030816	276.28705877049345	2.8870735698731664	1.0399669007222716	2.7761206321740177	0.005501179316718965	0.023067690240017282	Rnf40	7	127588767	127604799	16033	+	ENSMUSG00000030816	Rnf40	protein_coding	chromosome	ring finger protein 40 [Source:MGI Symbol;Acc:MGI:2142048]	ENSMUSG00000030816.8	ENSMUST00000205694	Rnf40
ENSMUSG00000030878	1035.526776207977	0.5039061068435781	0.13618654500416566	3.7001166806028056	2.1550036111338443e-4	0.0014044992197379956	Cdr2	7	120957036	120982312	25277	-	ENSMUSG00000030878	Cdr2	protein_coding	chromosome	cerebellar degeneration-related 2 [Source:MGI Symbol;Acc:MGI:1100885]	ENSMUSG00000030878.11	ENSMUST00000033169	Cdr2
ENSMUSG00000031010	2119.184322715075	0.8743299401293974	0.19805085427315866	4.414673914627457	1.0116236088238986e-5	8.797663451121545e-5	Usp9x	X	13071498	13173328	101831	+	ENSMUSG00000031010	Usp9x	protein_coding	chromosome	ubiquitin specific peptidase 9, X chromosome [Source:MGI Symbol;Acc:MGI:894681]	ENSMUSG00000031010.17	ENSMUST00000089302	Usp9x
ENSMUSG00000031012	468.20863473014015	1.3314094331846091	0.531911765212613	2.503064455911076	0.012312311877586643	0.04464161908266772	Cask	X	13517080	13851367	334288	-	ENSMUSG00000031012	Cask	protein_coding	chromosome	calcium/calmodulin-dependent serine protein kinase (MAGUK family) [Source:MGI Symbol;Acc:MGI:1309489]	ENSMUSG00000031012.17	ENSMUST00000115438	Cask
ENSMUSG00000031059	742.5820618107159	-0.9278303059837948	0.1589589830319211	-5.836916469184217	5.3175737658106465e-9	8.361671475062143e-8	Ndufb11	X	20615326	20617619	2294	-	ENSMUSG00000031059	Ndufb11	protein_coding	chromosome	NADH:ubiquinone oxidoreductase subunit B11 [Source:MGI Symbol;Acc:MGI:1349919]	ENSMUSG00000031059.9	ENSMUST00000116621	Ndufb11
ENSMUSG00000031077	54.85880678137482	3.3753966042363	1.4925595366372835	2.2614820523950576	0.02372942284376723	0.07444797852451059	Fadd	7	144577318	144582463	5146	-	ENSMUSG00000031077	Fadd	protein_coding	chromosome	Fas (TNFRSF6)-associated via death domain [Source:MGI Symbol;Acc:MGI:109324]	ENSMUSG00000031077.7	ENSMUST00000033394	Fadd
ENSMUSG00000031167	4153.521888666016	-0.9109056115330925	0.16142844321277963	-5.642782606361528	1.673235671936895e-8	2.4447947792946284e-7	Rbm3	X	8138975	8145880	6906	-	ENSMUSG00000031167	Rbm3	protein_coding	chromosome	RNA binding motif (RNP1, RRM) protein 3 [Source:MGI Symbol;Acc:MGI:1099460]	ENSMUSG00000031167.16	ENSMUST00000040010	Rbm3
ENSMUSG00000031198	438.1749309023743	-1.6550155891980083	0.25643646167773365	-6.453901205663504	1.0900688774915843e-10	2.122746711433115e-9	Fundc2	X	75382399	75396459	14061	+	ENSMUSG00000031198	Fundc2	protein_coding	chromosome	FUN14 domain containing 2 [Source:MGI Symbol;Acc:MGI:1914641]	ENSMUSG00000031198.4	ENSMUST00000033541	Fundc2
ENSMUSG00000031201	146.8975883708963	-1.777508526569973	0.45820126751494356	-3.8793182223399287	1.0474964586707812e-4	7.399791799931368e-4	Brcc3	X	75416628	75454001	37374	+	ENSMUSG00000031201	Brcc3	protein_coding	chromosome	BRCA1/BRCA2-containing complex, subunit 3 [Source:MGI Symbol;Acc:MGI:2389572]	ENSMUSG00000031201.17	ENSMUST00000033544	Brcc3
ENSMUSG00000031229	1876.2183352971977	-0.6637695497689147	0.13258531624565445	-5.006357932873053	5.546956739770865e-7	6.309797405530456e-6	Atrx	X	105797615	105929403	131789	-	ENSMUSG00000031229	Atrx	protein_coding	chromosome	ATRX, chromatin remodeler [Source:MGI Symbol;Acc:MGI:103067]	ENSMUSG00000031229.16	ENSMUST00000113573	Atrx
ENSMUSG00000031333	129.11754980294361	-1.309223085168938	0.5810741679662069	-2.2531083936346614	0.024252315368988638	0.07562453164635323	Abcb7	X	104280657	104413856	133200	-	ENSMUSG00000031333	Abcb7	protein_coding	chromosome	ATP-binding cassette, sub-family B (MDR/TAP), member 7 [Source:MGI Symbol;Acc:MGI:109533]	ENSMUSG00000031333.7	ENSMUST00000033695	Abcb7
ENSMUSG00000031337	66.32119814680605	-1.531597271931205	0.6164144339696699	-2.4846875535795223	0.012966518456979468	0.046611305040034384	Mtm1	X	71210767	71315691	104925	+	ENSMUSG00000031337	Mtm1	protein_coding	chromosome	X-linked myotubular myopathy gene 1 [Source:MGI Symbol;Acc:MGI:1099452]	ENSMUSG00000031337.16	ENSMUST00000171933	Mtm1
ENSMUSG00000031357	243.9122107096096	-1.4315405632617086	0.37084251169567745	-3.8602385598026214	1.132763804361351e-4	7.911857403146206e-4	Syap1	X	162857057	162888447	31391	-	ENSMUSG00000031357	Syap1	protein_coding	chromosome	synapse associated protein 1 [Source:MGI Symbol;Acc:MGI:1914293]	ENSMUSG00000031357.3	ENSMUST00000033723	Syap1
ENSMUSG00000031402	324.6528378681122	1.0401540130105842	0.4856195792913599	2.1419111942076725	0.032200628895600394	0.09421487489304772	Mpp1	X	75109733	75131016	21284	-	ENSMUSG00000031402	Mpp1	protein_coding	chromosome	membrane protein, palmitoylated [Source:MGI Symbol;Acc:MGI:105941]	ENSMUSG00000031402.12	ENSMUST00000033775	Mpp1
ENSMUSG00000031422	1393.0602770057944	-1.0247894423438693	0.11443566031475878	-8.955158204401972	3.3924880322672527e-19	1.608969525626106e-17	Morf4l2	X	136732942	136743690	10749	-	ENSMUSG00000031422	Morf4l2	protein_coding	chromosome	mortality factor 4 like 2 [Source:MGI Symbol;Acc:MGI:1927167]	ENSMUSG00000031422.16	ENSMUST00000033797	Morf4l2
ENSMUSG00000031488	137.8713801470876	1.3085256165420964	0.5898663638066567	2.2183424870976336	0.02653148933138703	0.08099231183902783	Rab11fip1	8	27138773	27174646	35874	-	ENSMUSG00000031488	Rab11fip1	protein_coding	chromosome	RAB11 family interacting protein 1 (class I) [Source:MGI Symbol;Acc:MGI:1923017]	ENSMUSG00000031488.14	ENSMUST00000054212	Rab11fip1
ENSMUSG00000031502	2788.400721172921	2.6574191816491073	0.21425413463670512	12.403117382799152	2.51351124647446e-35	4.049851956305835e-33	Col4a1	8	11198423	11312826	114404	-	ENSMUSG00000031502	Col4a1	protein_coding	chromosome	collagen, type IV, alpha 1 [Source:MGI Symbol;Acc:MGI:88454]	ENSMUSG00000031502.11	ENSMUST00000033898	Col4a1
ENSMUSG00000031532	1730.9426237250943	0.6158518872980904	0.11725994125607936	5.252022819567645	1.5043781852665755e-7	1.8783966258073738e-6	Saraf	8	34154563	34170845	16283	+	ENSMUSG00000031532	Saraf	protein_coding	chromosome	store-operated calcium entry-associated regulatory factor [Source:MGI Symbol;Acc:MGI:1915137]	ENSMUSG00000031532.7	ENSMUST00000239436	Saraf
ENSMUSG00000031555	1279.2137132889554	1.1176848245517808	0.1916304378339362	5.832501544041495	5.460249948159907e-9	8.563127985367576e-8	Adam9	8	24949611	25016927	67317	-	ENSMUSG00000031555	Adam9	protein_coding	chromosome	a disintegrin and metallopeptidase domain 9 (meltrin gamma) [Source:MGI Symbol;Acc:MGI:105376]	ENSMUSG00000031555.15	ENSMUST00000208247	Adam9
ENSMUSG00000031558	2506.3756476132266	0.4117488879989442	0.1423725575053288	2.892052339395063	0.003827341809036878	0.016942865772635214	Slit2	5	47983138	48307733	324596	+	ENSMUSG00000031558	Slit2	protein_coding	chromosome	slit guidance ligand 2 [Source:MGI Symbol;Acc:MGI:1315205]	ENSMUSG00000031558.15	ENSMUST00000174421	Slit2
ENSMUSG00000031592	451.49287542691184	-1.0753611949734614	0.2511404375262056	-4.281911768435346	1.8529445686163524e-5	1.526213866671256e-4	Pcm1	8	41239752	41332344	92593	+	ENSMUSG00000031592	Pcm1	protein_coding	chromosome	pericentriolar material 1 [Source:MGI Symbol;Acc:MGI:1277958]	ENSMUSG00000031592.10	ENSMUST00000045218	Pcm1
ENSMUSG00000031622	778.9112344741862	0.44317760283342267	0.17234965748725767	2.571386617731968	0.010129217714459777	0.03806385263817121	Sin3b	8	72723285	72758201	34917	+	ENSMUSG00000031622	Sin3b	protein_coding	chromosome	transcriptional regulator, SIN3B (yeast) [Source:MGI Symbol;Acc:MGI:107158]	ENSMUSG00000031622.16	ENSMUST00000004494	Sin3b
ENSMUSG00000031652	941.7623205056275	0.4824166691930546	0.19723113379345925	2.4459458297199776	0.01444727053224341	0.05052893131140262	N4bp1	8	86808160	86885258	77099	-	ENSMUSG00000031652	N4bp1	protein_coding	chromosome	NEDD4 binding protein 1 [Source:MGI Symbol;Acc:MGI:2136825]	ENSMUSG00000031652.11	ENSMUST00000034074	N4bp1
ENSMUSG00000031657	582.4119950203917	1.4017586754632474	0.3991010917790739	3.5122897539934668	4.442633546256991e-4	0.0026525002929479557	Heatr3	8	88137855	88172027	34173	+	ENSMUSG00000031657	Heatr3	protein_coding	chromosome	HEAT repeat containing 3 [Source:MGI Symbol;Acc:MGI:2444491]	ENSMUSG00000031657.16	ENSMUST00000034079	Heatr3
ENSMUSG00000031672	2456.941637810132	0.8770427084676399	0.11683656418133788	7.506577368249318	6.06932730410377e-14	1.7411567744114277e-12	Got2	8	95864134	95888547	24414	-	ENSMUSG00000031672	Got2	protein_coding	chromosome	glutamatic-oxaloacetic transaminase 2, mitochondrial [Source:MGI Symbol;Acc:MGI:95792]	ENSMUSG00000031672.8	ENSMUST00000034097	Got2
ENSMUSG00000031697	325.89174119871836	-1.6628883411591773	0.2609507950429917	-6.372421056947599	1.8606720173338716e-10	3.535577426152019e-9	Orc6	8	85299632	85308278	8647	+	ENSMUSG00000031697	Orc6	protein_coding	chromosome	origin recognition complex, subunit 6 [Source:MGI Symbol;Acc:MGI:1929285]	ENSMUSG00000031697.12	ENSMUST00000034132	Orc6
ENSMUSG00000031701	1082.6753083625108	-0.6348377482970956	0.15525071926711423	-4.089113089420445	4.33025710052608e-5	3.3030145276516056e-4	Dnaja2	8	85537633	85555344	17712	-	ENSMUSG00000031701	Dnaja2	protein_coding	chromosome	DnaJ heat shock protein family (Hsp40) member A2 [Source:MGI Symbol;Acc:MGI:1931882]	ENSMUSG00000031701.6	ENSMUST00000034138	Dnaja2
ENSMUSG00000031715	700.2114942883964	-0.6766199729597611	0.19138284101231554	-3.5354265271682346	4.0711744215881425e-4	0.002453517169813766	Smarca5	8	80698507	80739497	40991	-	ENSMUSG00000031715	Smarca5	protein_coding	chromosome	SWI/SNF related, matrix associated, actin dependent regulator of chromatin, subfamily a, member 5 [Source:MGI Symbol;Acc:MGI:1935129]	ENSMUSG00000031715.14	ENSMUST00000043359	Smarca5
ENSMUSG00000031731	1202.9094463462616	-0.5978599363423485	0.16478823136477458	-3.6280499607943972	2.855700082156661e-4	0.0017923556225361073	Ap1g1	8	109778554	109864204	85651	+	ENSMUSG00000031731	Ap1g1	protein_coding	chromosome	adaptor protein complex AP-1, gamma 1 subunit [Source:MGI Symbol;Acc:MGI:101919]	ENSMUSG00000031731.16	ENSMUST00000093157	Ap1g1
ENSMUSG00000031751	1188.2947796531002	0.5531489070845406	0.1743227626054747	3.1731306848114893	0.0015080462721215571	0.0076434500361771416	Amfr	8	93971588	94012842	41255	-	ENSMUSG00000031751	Amfr	protein_coding	chromosome	autocrine motility factor receptor [Source:MGI Symbol;Acc:MGI:1345634]	ENSMUSG00000031751.14	ENSMUST00000053766	Amfr
ENSMUSG00000031774	411.8731219085008	-0.4848413088566665	0.21988388368209064	-2.2049879269808277	0.02745494173360978	0.08322809914193768	Fam192a	8	94574138	94601997	27860	-	ENSMUSG00000031774	Fam192a	protein_coding	chromosome	family with sequence similarity 192, member A [Source:MGI Symbol;Acc:MGI:1919637]	ENSMUSG00000031774.8	ENSMUST00000034226	Fam192a
ENSMUSG00000031887	112.38210493476012	-2.0333103415384395	0.6193343473539401	-3.283057608908026	0.0010268767838944198	0.0054825804503704795	Tradd	8	105258286	105264609	6324	-	ENSMUSG00000031887	Tradd	protein_coding	chromosome	TNFRSF1A-associated via death domain [Source:MGI Symbol;Acc:MGI:109200]	ENSMUSG00000031887.13	ENSMUST00000034359	Tradd
ENSMUSG00000031902	1448.4554484060575	-0.8326269249821506	0.14205426034898447	-5.861330191270839	4.591738832743048e-9	7.249400288687749e-8	Nfatc3	8	106058840	106130537	71698	+	ENSMUSG00000031902	Nfatc3	protein_coding	chromosome	nuclear factor of activated T cells, cytoplasmic, calcineurin dependent 3 [Source:MGI Symbol;Acc:MGI:103296]	ENSMUSG00000031902.10	ENSMUST00000109308	Nfatc3
ENSMUSG00000031939	690.2218751018651	-1.5431859242890593	0.2069263236883891	-7.4576588264958845	8.807336619564973e-14	2.4961902004656197e-12	Taf1d	9	15306214	15316991	10778	+	ENSMUSG00000031939	Taf1d	protein_coding	chromosome	TATA-box binding protein associated factor, RNA polymerase I, D [Source:MGI Symbol;Acc:MGI:1922566]	ENSMUSG00000031939.16	ENSMUST00000034415	Taf1d
ENSMUSG00000031965	179.38667948688246	-2.3635918035571875	0.4316547766740648	-5.475653071115892	4.359009652512987e-8	5.947873727709715e-7	Tbx20	9	24718138	24774303	56166	-	ENSMUSG00000031965	Tbx20	protein_coding	chromosome	T-box 20 [Source:MGI Symbol;Acc:MGI:1888496]	ENSMUSG00000031965.15	ENSMUST00000052946	Tbx20
ENSMUSG00000031974	728.7957598755644	0.5788376991122077	0.20031993944890206	2.8895660646895243	0.003857739370430631	0.017045353296395598	Abcb10	8	123952459	123983122	30664	-	ENSMUSG00000031974	Abcb10	protein_coding	chromosome	ATP-binding cassette, sub-family B (MDR/TAP), member 10 [Source:MGI Symbol;Acc:MGI:1860508]	ENSMUSG00000031974.8	ENSMUST00000075578	Abcb10
ENSMUSG00000031993	170.39753186149682	1.3533570894873914	0.5240828962829748	2.5823340144965465	0.009813455565832782	0.03717419142200489	Snx19	9	30427108	30466733	39626	+	ENSMUSG00000031993	Snx19	protein_coding	chromosome	sorting nexin 19 [Source:MGI Symbol;Acc:MGI:1921581]	ENSMUSG00000031993.7	ENSMUST00000164099	Snx19
ENSMUSG00000032115	874.0238907454153	1.4161660090354624	0.20703364290390558	6.840269963721665	7.904407949553539e-12	1.7608266345198621e-10	Hyou1	9	44379490	44392369	12880	+	ENSMUSG00000032115	Hyou1	protein_coding	chromosome	hypoxia up-regulated 1 [Source:MGI Symbol;Acc:MGI:108030]	ENSMUSG00000032115.14	ENSMUST00000161318	Hyou1
ENSMUSG00000032121	34.82450361268359	-3.214469964931042	1.1375213879394723	-2.8258545281102743	0.004715467374995548	0.020279095892028382	Tmem218	9	37208223	37224700	16478	+	ENSMUSG00000032121	Tmem218	protein_coding	chromosome	transmembrane protein 218 [Source:MGI Symbol;Acc:MGI:1913529]	ENSMUSG00000032121.9	ENSMUST00000034632	Tmem218
ENSMUSG00000032177	45.89008767514615	3.6863719204718546	1.6127901559686029	2.2857108265631174	0.02227118146051402	0.07108646847722278	Pde4a	9	21165714	21213248	47535	+	ENSMUSG00000032177	Pde4a	protein_coding	chromosome	phosphodiesterase 4A, cAMP specific [Source:MGI Symbol;Acc:MGI:99558]	ENSMUSG00000032177.17	ENSMUST00000039413	Pde4a
ENSMUSG00000032184	70.20259202266791	3.7624416910231377	1.477992601829298	2.5456431151051757	0.01090766413948838	0.04045914399516314	Lysmd2	9	75625741	75637771	12031	+	ENSMUSG00000032184	Lysmd2	protein_coding	chromosome	LysM, putative peptidoglycan-binding, domain containing 2 [Source:MGI Symbol;Acc:MGI:1917332]	ENSMUSG00000032184.5	ENSMUST00000034702	Lysmd2
ENSMUSG00000032232	886.4218313129485	1.2642396120122108	0.2515473853384564	5.025850737073572	5.012056202886634e-7	5.762639790650303e-6	Cgnl1	9	71626509	71771602	145094	-	ENSMUSG00000032232	Cgnl1	protein_coding	chromosome	cingulin-like 1 [Source:MGI Symbol;Acc:MGI:1915428]	ENSMUSG00000032232.14	ENSMUST00000072899	Cgnl1
ENSMUSG00000032263	200.30840900632876	1.2224367530912925	0.40770108626593693	2.9983652098829987	0.0027143219317694598	0.012755035781650973	Bckdhb	9	83925145	84124240	199096	+	ENSMUSG00000032263	Bckdhb	protein_coding	chromosome	branched chain ketoacid dehydrogenase E1, beta polypeptide [Source:MGI Symbol;Acc:MGI:88137]	ENSMUSG00000032263.14	ENSMUST00000190637	Bckdhb
ENSMUSG00000032280	476.20156272394667	1.4180403045866692	0.32166755838832867	4.408403233734749	1.041355284777546e-5	9.032758745983404e-5	Tle3	9	61372366	61418497	46132	+	ENSMUSG00000032280	Tle3	protein_coding	chromosome	transducin-like enhancer of split 3 [Source:MGI Symbol;Acc:MGI:104634]	ENSMUSG00000032280.16	ENSMUST00000160882	Tle3
ENSMUSG00000032309	353.27890501292933	-0.7510775454663513	0.3150473394047813	-2.384014881336124	0.017124909858240448	0.05789686397028576	Fbxo22	9	55208925	55224433	15509	+	ENSMUSG00000032309	Fbxo22	protein_coding	chromosome	F-box protein 22 [Source:MGI Symbol;Acc:MGI:1926014]	ENSMUSG00000032309.15	ENSMUST00000034859	Fbxo22
ENSMUSG00000032332	1947.189484082484	1.3819240041622594	0.2780162800175538	4.970658567458731	6.672586422210218e-7	7.458535861557187e-6	Col12a1	9	79598991	79718831	119841	-	ENSMUSG00000032332	Col12a1	protein_coding	chromosome	collagen, type XII, alpha 1 [Source:MGI Symbol;Acc:MGI:88448]	ENSMUSG00000032332.17	ENSMUST00000071750	Col12a1
ENSMUSG00000032334	1213.8214333666656	1.4005060665372324	0.2841492928136102	4.92876843953965	8.274958020957865e-7	8.987078138735588e-6	Loxl1	9	58287738	58313186	25449	-	ENSMUSG00000032334	Loxl1	protein_coding	chromosome	lysyl oxidase-like 1 [Source:MGI Symbol;Acc:MGI:106096]	ENSMUSG00000032334.10	ENSMUST00000061799	Loxl1
ENSMUSG00000032340	557.205629453313	1.0502306209713057	0.2446091530070213	4.293504997914611	1.7587435365775626e-5	1.453713385609648e-4	Neo1	9	58874687	59036441	161755	-	ENSMUSG00000032340	Neo1	protein_coding	chromosome	neogenin [Source:MGI Symbol;Acc:MGI:1097159]	ENSMUSG00000032340.8	ENSMUST00000068664	Neo1
ENSMUSG00000032381	163.39884300659486	-1.352753722235481	0.4036160406346638	-3.3515856310080023	8.03501852728585e-4	0.004422456149646053	Fam96a	9	66126611	66138955	12345	+	ENSMUSG00000032381	Ciao2a	protein_coding	chromosome	cytosolic iron-sulfur assembly component 2A [Source:MGI Symbol;Acc:MGI:1915500]	ENSMUSG00000032381.5	ENSMUST00000034945	Ciao2a
ENSMUSG00000032393	918.9507030608904	0.818235940167326	0.17286905063528304	4.733270282681369	2.2093097740077023e-6	2.2155083715619385e-5	Dpp8	9	65032414	65082651	50238	+	ENSMUSG00000032393	Dpp8	protein_coding	chromosome	dipeptidylpeptidase 8 [Source:MGI Symbol;Acc:MGI:1921638]	ENSMUSG00000032393.15	ENSMUST00000034960	Dpp8
ENSMUSG00000032413	152.47250079607483	-1.0397540689488785	0.4085209892175888	-2.5451668246966834	0.010922554189997135	0.040488837813660986	Rasa2	9	96539300	96631617	92318	-	ENSMUSG00000032413	Rasa2	protein_coding	chromosome	RAS p21 protein activator 2 [Source:MGI Symbol;Acc:MGI:2149960]	ENSMUSG00000032413.12	ENSMUST00000034984	Rasa2
ENSMUSG00000032531	10432.825021674369	0.6797728750567555	0.1550907621713206	4.383064893999594	1.1702123632730536e-5	1.0024790835264135e-4	Amotl2	9	102716672	102733418	16747	+	ENSMUSG00000032531	Amotl2	protein_coding	chromosome	angiomotin-like 2 [Source:MGI Symbol;Acc:MGI:1929286]	ENSMUSG00000032531.15	ENSMUST00000035121	Amotl2
ENSMUSG00000032575	985.9173440665422	-0.621530148979494	0.26854579928498756	-2.3144288632864094	0.020644209158989502	0.06707657130608688	Manf	9	106838312	106891979	53668	-	ENSMUSG00000032575	Manf	protein_coding	chromosome	mesencephalic astrocyte-derived neurotrophic factor [Source:MGI Symbol;Acc:MGI:1922090]	ENSMUSG00000032575.16	ENSMUST00000159283	Manf
ENSMUSG00000032599	272.19531117621574	-0.6231762568597504	0.2665505449447195	-2.3379290295166806	0.01939093006156281	0.06390476867024426	Ip6k2	9	108783796	108806337	22542	+	ENSMUSG00000032599	Ip6k2	protein_coding	chromosome	inositol hexaphosphate kinase 2 [Source:MGI Symbol;Acc:MGI:1923750]	ENSMUSG00000032599.12	ENSMUST00000085018	Ip6k2
ENSMUSG00000032612	902.901246138259	1.5423096422416702	0.2208832793136676	6.9824644356692	2.900464080322987e-12	6.755496735199797e-11	Usp4	9	108347853	108392545	44693	+	ENSMUSG00000032612	Usp4	protein_coding	chromosome	ubiquitin specific peptidase 4 (proto-oncogene) [Source:MGI Symbol;Acc:MGI:98905]	ENSMUSG00000032612.14	ENSMUST00000035237	Usp4
ENSMUSG00000032615	57.269149984661816	-3.434036922525193	0.9186131376798933	-3.7382841390646897	1.8528047804782018e-4	0.0012298357690736234	Nt5m	11	59839447	59880968	41522	+	ENSMUSG00000032615	Nt5m	protein_coding	chromosome	5',3'-nucleotidase, mitochondrial [Source:MGI Symbol;Acc:MGI:1917127]	ENSMUSG00000032615.14	ENSMUST00000102695	Nt5m
ENSMUSG00000032640	831.861417313829	1.580313316650172	0.20333106322530278	7.772119476398409	7.718359398541746e-15	2.4144506182353193e-13	Chsy1	7	66109515	66173798	64284	+	ENSMUSG00000032640	Chsy1	protein_coding	chromosome	chondroitin sulfate synthase 1 [Source:MGI Symbol;Acc:MGI:2681120]	ENSMUSG00000032640.10	ENSMUST00000036372	Chsy1
ENSMUSG00000032724	198.3589068009787	1.8780090003478973	0.6399102915635302	2.934800432353179	0.0033376227436498463	0.015145208348667557	Abtb2	2	103566310	103718423	152114	+	ENSMUSG00000032724	Abtb2	protein_coding	chromosome	ankyrin repeat and BTB (POZ) domain containing 2 [Source:MGI Symbol;Acc:MGI:2139365]	ENSMUSG00000032724.5	ENSMUST00000076212	Abtb2
ENSMUSG00000032737	567.6629672898517	1.8600495628883502	0.3580652812454208	5.194721913330261	2.05026078125346e-7	2.5067741485554254e-6	Inppl1	7	101822632	101838229	15598	-	ENSMUSG00000032737	Inppl1	protein_coding	chromosome	inositol polyphosphate phosphatase-like 1 [Source:MGI Symbol;Acc:MGI:1333787]	ENSMUSG00000032737.13	ENSMUST00000035836	Inppl1
ENSMUSG00000032741	150.01761632729392	-1.9268898053549948	0.6517825155183326	-2.9563385937449214	0.003113151249118524	0.014309060176683113	Tpcn1	5	120534153	120588673	54521	-	ENSMUSG00000032741	Tpcn1	protein_coding	chromosome	two pore channel 1 [Source:MGI Symbol;Acc:MGI:2182472]	ENSMUSG00000032741.9	ENSMUST00000046426	Tpcn1
ENSMUSG00000032782	82.40353789814826	-2.5657762925018077	0.9627422552061772	-2.6650708210084026	0.0076972110923587776	0.03033093467942027	Cntrob	11	69299487	69323775	24289	-	ENSMUSG00000032782	Cntrob	protein_coding	chromosome	centrobin, centrosomal BRCA2 interacting protein [Source:MGI Symbol;Acc:MGI:2443290]	ENSMUSG00000032782.19	ENSMUST00000092973	Cntrob
ENSMUSG00000032855	839.9253351062863	1.49872841867152	0.5237429048076558	2.861572739055867	0.004215447603146656	0.01846632950026479	Pkd1	17	24549834	24596508	46675	+	ENSMUSG00000032855	Pkd1	protein_coding	chromosome	polycystin 1, transient receptor poteintial channel interacting [Source:MGI Symbol;Acc:MGI:97603]	ENSMUSG00000032855.6	ENSMUST00000035565	Pkd1
ENSMUSG00000032869	244.39331171262072	-0.7252362626152359	0.3104271505635875	-2.3362526805356847	0.019478076144034896	0.064138054760957	Psmf1	2	151715812	151744186	28375	-	ENSMUSG00000032869	Psmf1	protein_coding	chromosome	proteasome (prosome, macropain) inhibitor subunit 1 [Source:MGI Symbol;Acc:MGI:1346072]	ENSMUSG00000032869.15	ENSMUST00000042452	Psmf1
ENSMUSG00000032965	176.28743295703117	-0.9485348118045391	0.39607486486982274	-2.3948371783609455	0.01662774728719316	0.05657378177378246	Ift57	16	49699233	49765126	65894	+	ENSMUSG00000032965	Ift57	protein_coding	chromosome	intraflagellar transport 57 [Source:MGI Symbol;Acc:MGI:1921166]	ENSMUSG00000032965.11	ENSMUST00000046777	Ift57
ENSMUSG00000032997	1165.4682489892755	0.4728817574812089	0.22183941170347485	2.1316399725820308	0.03303645503268563	0.09606298741519119	Chpf	1	75474569	75479307	4739	-	ENSMUSG00000032997	Chpf	protein_coding	chromosome	chondroitin polymerizing factor [Source:MGI Symbol;Acc:MGI:106576]	ENSMUSG00000032997.16	ENSMUST00000079205	Chpf
ENSMUSG00000033029	41.991515593455134	-5.936213942481372	2.235187678351336	-2.655801121299978	0.007912026028169069	0.0309791112327978	1700088E04Rik	15	79129349	79141253	11905	-	ENSMUSG00000033029	1700088E04Rik	protein_coding	chromosome	RIKEN cDNA 1700088E04 gene [Source:MGI Symbol;Acc:MGI:1920774]	ENSMUSG00000033029.12	ENSMUST00000190959	1700088E04Rik
ENSMUSG00000033039	159.99245043727726	3.579529036124206	1.3838283795190478	2.5866856678920533	0.009690394744934558	0.03676723322255493	Micall1	15	79108898	79136900	28003	+	ENSMUSG00000033039	Micall1	protein_coding	chromosome	microtubule associated monooxygenase, calponin and LIM domain containing -like 1 [Source:MGI Symbol;Acc:MGI:105870]	ENSMUSG00000033039.10	ENSMUST00000040320	Micall1
ENSMUSG00000033055	216.3982127718581	-1.2632842341779529	0.3452745800215414	-3.658781466330761	2.534173153663827e-4	0.001614677390758068	Ankrd54	15	79053094	79062893	9800	-	ENSMUSG00000033055	Ankrd54	protein_coding	chromosome	ankyrin repeat domain 54 [Source:MGI Symbol;Acc:MGI:2444209]	ENSMUSG00000033055.12	ENSMUST00000040676	Ankrd54
ENSMUSG00000033285	223.865577238951	1.6606769694496217	0.6789815961173012	2.4458350254941554	0.014451711105903183	0.050529436988000366	Wdr3	3	100138180	100162407	24228	-	ENSMUSG00000033285	Wdr3	protein_coding	chromosome	WD repeat domain 3 [Source:MGI Symbol;Acc:MGI:2443143]	ENSMUSG00000033285.15	ENSMUST00000052120	Wdr3
ENSMUSG00000033396	588.9921725782788	0.7187168490597967	0.22240837925082732	3.231518756086269	0.0012313424248893423	0.006425487844520161	Spg11	2	122053520	122118386	64867	-	ENSMUSG00000033396	Spg11	protein_coding	chromosome	SPG11, spatacsin vesicle trafficking associated [Source:MGI Symbol;Acc:MGI:2444989]	ENSMUSG00000033396.13	ENSMUST00000036450	Spg11
ENSMUSG00000033444	568.3758102105271	1.2565261483618408	0.3275173431854727	3.836517895940159	1.2479110639930426e-4	8.60371039547841e-4	Specc1l	10	75212073	75312743	100671	+	ENSMUSG00000033444	Specc1l	protein_coding	chromosome	sperm antigen with calponin homology and coiled-coil domains 1-like [Source:MGI Symbol;Acc:MGI:1921642]	ENSMUSG00000033444.14	ENSMUST00000105421	Specc1l
ENSMUSG00000033454	373.7091943738475	-0.6161211035569454	0.2143814196818964	-2.8739482389432753	0.004053753933614591	0.017844406349990575	Zbtb1	12	76370266	76396950	26685	+	ENSMUSG00000033454	Zbtb1	protein_coding	chromosome	zinc finger and BTB domain containing 1 [Source:MGI Symbol;Acc:MGI:2442326]	ENSMUSG00000033454.6	ENSMUST00000042779	Zbtb1
ENSMUSG00000033526	42.22860258104113	3.6083426618237247	1.5747693648572405	2.2913467472431024	0.02194336691112453	0.07030724097211842	Ppip5k1	2	121310561	121355396	44836	-	ENSMUSG00000033526	Ppip5k1	protein_coding	chromosome	diphosphoinositol pentakisphosphate kinase 1 [Source:MGI Symbol;Acc:MGI:2443281]	ENSMUSG00000033526.16	ENSMUST00000052029	Ppip5k1
ENSMUSG00000033557	263.14741459527386	0.8811205165706556	0.39526705653395827	2.2291777217587487	0.025802082228657104	0.07913535623819161	Fam20b	1	156678532	156719086	40555	-	ENSMUSG00000033557	Fam20b	protein_coding	chromosome	family with sequence similarity 20, member B [Source:MGI Symbol;Acc:MGI:2443990]	ENSMUSG00000033557.17	ENSMUST00000122424	Fam20b
ENSMUSG00000033623	889.4277086221772	-0.9480932828576635	0.26551791661199453	-3.5707318547664224	3.559851853881916e-4	0.0021807800784041194	Pcgf3	5	108461232	108506976	45745	+	ENSMUSG00000033623	Pcgf3	protein_coding	chromosome	polycomb group ring finger 3 [Source:MGI Symbol;Acc:MGI:1916837]	ENSMUSG00000033623.13	ENSMUST00000046975	Pcgf3
ENSMUSG00000033671	179.86575910355143	2.222393858539633	0.6240625549480033	3.5611716180035864	3.69203656034991e-4	0.00225374238530194	Cep350	1	155844964	155973255	128292	-	ENSMUSG00000033671	Cep350	protein_coding	chromosome	centrosomal protein 350 [Source:MGI Symbol;Acc:MGI:1921331]	ENSMUSG00000033671.18	ENSMUST00000138762	Cep350
ENSMUSG00000033697	273.0749368485829	1.4682820457823584	0.3469529898955064	4.231933687110085	2.3169072609555973e-5	1.8588992635306775e-4	Arhgap39	15	76723985	76818170	94186	-	ENSMUSG00000033697	Arhgap39	protein_coding	chromosome	Rho GTPase activating protein 39 [Source:MGI Symbol;Acc:MGI:107858]	ENSMUSG00000033697.16	ENSMUST00000239003	Arhgap39
ENSMUSG00000033703	129.19424931352577	4.664045550934414	1.4949877945061025	3.1197883809314106	0.0018098100907122966	0.008962941594508646	Fuk	8	110882456	110902488	20033	-	ENSMUSG00000033703	Fcsk	protein_coding	chromosome	fucose kinase [Source:MGI Symbol;Acc:MGI:1916071]	ENSMUSG00000033703.9	ENSMUST00000041382	Fcsk
ENSMUSG00000033751	454.9919833321769	-0.5352774580491473	0.1920051028320306	-2.787829334501684	0.005306248955507575	0.02240204602106249	Gadd45gip1	8	84831522	84835482	3961	+	ENSMUSG00000033751	Gadd45gip1	protein_coding	chromosome	growth arrest and DNA-damage-inducible, gamma interacting protein 1 [Source:MGI Symbol;Acc:MGI:1914947]	ENSMUSG00000033751.5	ENSMUST00000036734	Gadd45gip1
ENSMUSG00000033808	236.20596856913755	-0.970832836331568	0.2816519174336246	-3.446924292856479	5.670074483496697e-4	0.003277219463139467	Tmem87a	2	120355312	120404113	48802	-	ENSMUSG00000033808	Tmem87a	protein_coding	chromosome	transmembrane protein 87A [Source:MGI Symbol;Acc:MGI:2441844]	ENSMUSG00000033808.16	ENSMUST00000090046	Tmem87a
ENSMUSG00000033909	437.37847336786996	1.0837192722467275	0.26026787760372583	4.163861027432506	3.129106158262536e-5	2.461842584179529e-4	Usp36	11	118259651	118290244	30594	-	ENSMUSG00000033909	Usp36	protein_coding	chromosome	ubiquitin specific peptidase 36 [Source:MGI Symbol;Acc:MGI:1919594]	ENSMUSG00000033909.17	ENSMUST00000106296	Usp36
ENSMUSG00000033940	487.080311433237	-1.0348731793625252	0.23187652911675302	-4.463035492658475	8.080666161152866e-6	7.184035932538171e-5	Brk1	6	113604772	113616951	12180	+	ENSMUSG00000033940	Brk1	protein_coding	chromosome	BRICK1, SCAR/WAVE actin-nucleating complex subunit [Source:MGI Symbol;Acc:MGI:1915406]	ENSMUSG00000033940.8	ENSMUST00000035725	Brk1
ENSMUSG00000033985	252.5309686757468	-0.7477352926476144	0.3160554848363834	-2.365835521046896	0.017989434550788604	0.06014546025763945	Tesk2	4	116720948	116805956	85009	+	ENSMUSG00000033985	Tesk2	protein_coding	chromosome	testis-specific kinase 2 [Source:MGI Symbol;Acc:MGI:2385204]	ENSMUSG00000033985.17	ENSMUST00000045542	Tesk2
ENSMUSG00000034021	346.9932675742672	1.4828831265716054	0.4468568103281941	3.3184749393939	9.051044386380477e-4	0.00489688979174826	Pds5b	5	150673739	150810690	136952	+	ENSMUSG00000034021	Pds5b	protein_coding	chromosome	PDS5 cohesin associated factor B [Source:MGI Symbol;Acc:MGI:2140945]	ENSMUSG00000034021.15	ENSMUST00000202170	Pds5b
ENSMUSG00000034075	830.0651768254085	-0.8982613239958284	0.15190251456680148	-5.913406546017407	3.3510369274976933e-9	5.429049082813756e-8	Zdhhc5	2	84687970	84715180	27211	-	ENSMUSG00000034075	Zdhhc5	protein_coding	chromosome	zinc finger, DHHC domain containing 5 [Source:MGI Symbol;Acc:MGI:1923573]	ENSMUSG00000034075.10	ENSMUST00000035840	Zdhhc5
ENSMUSG00000034120	1456.9512404731358	-0.7561192738987085	0.1694693740110822	-4.461686828732035	8.131700641661736e-6	7.223947352509466e-5	Srsf2	11	116849901	116853094	3194	-	ENSMUSG00000034120	Srsf2	protein_coding	chromosome	serine and arginine-rich splicing factor 2 [Source:MGI Symbol;Acc:MGI:98284]	ENSMUSG00000034120.18	ENSMUST00000092404	Srsf2
ENSMUSG00000034189	185.90441057257905	0.9150342597518845	0.42736892124168496	2.141087510746753	0.03226698165292187	0.09432280307812	Hsdl1	8	119561989	119575183	13195	-	ENSMUSG00000034189	Hsdl1	protein_coding	chromosome	hydroxysteroid dehydrogenase like 1 [Source:MGI Symbol;Acc:MGI:1919802]	ENSMUSG00000034189.5	ENSMUST00000036049	Hsdl1
ENSMUSG00000034201	1179.6648213678075	0.95719248733772	0.16104325290816923	5.943698168364336	2.7866250311897578e-9	4.558592992608335e-8	Gas2l1	11	5054132	5065327	11196	-	ENSMUSG00000034201	Gas2l1	protein_coding	chromosome	growth arrest-specific 2 like 1 [Source:MGI Symbol;Acc:MGI:1926176]	ENSMUSG00000034201.13	ENSMUST00000056649	Gas2l1
ENSMUSG00000034254	710.5476402418558	0.7542590633122092	0.1901147228589971	3.9673890163236987	7.266433168797713e-5	5.305263000086822e-4	Agpat1	17	34604262	34613449	9188	+	ENSMUSG00000034254	Agpat1	protein_coding	chromosome	1-acylglycerol-3-phosphate O-acyltransferase 1 (lysophosphatidic acid acyltransferase, alpha) [Source:MGI Symbol;Acc:MGI:1932075]	ENSMUSG00000034254.17	ENSMUST00000037489	Agpat1
ENSMUSG00000034290	1409.5162948871919	2.0286941018738234	0.20800408236449308	9.7531456056659	1.7883914117485734e-22	1.1884214567789106e-20	Nek9	12	85299514	85339362	39849	-	ENSMUSG00000034290	Nek9	protein_coding	chromosome	NIMA (never in mitosis gene a)-related expressed kinase 9 [Source:MGI Symbol;Acc:MGI:2387995]	ENSMUSG00000034290.9	ENSMUST00000040992	Nek9
ENSMUSG00000034453	177.39164476945905	1.4335307816328384	0.5536498710598248	2.589237091103626	0.009618884212436549	0.03655486788584125	Polr3b	10	84622292	84727178	104887	+	ENSMUSG00000034453	Polr3b	protein_coding	chromosome	polymerase (RNA) III (DNA directed) polypeptide B [Source:MGI Symbol;Acc:MGI:1917678]	ENSMUSG00000034453.8	ENSMUST00000077175	Polr3b
ENSMUSG00000034586	115.73112900118355	3.9131064916329326	1.473308039491766	2.656000229919876	0.007907356047359131	0.03097113614020583	Hid1	11	115347707	115367756	20050	-	ENSMUSG00000034586	Hid1	protein_coding	chromosome	HID1 domain containing [Source:MGI Symbol;Acc:MGI:2445087]	ENSMUSG00000034586.14	ENSMUST00000106542	Hid1
ENSMUSG00000034765	804.0209724268336	0.6105060641248478	0.2240149486834464	2.725291627691992	0.006424471401050744	0.026265079116843535	Dusp5	19	53529109	53542431	13323	+	ENSMUSG00000034765	Dusp5	protein_coding	chromosome	dual specificity phosphatase 5 [Source:MGI Symbol;Acc:MGI:2685183]	ENSMUSG00000034765.6	ENSMUST00000038287	Dusp5
ENSMUSG00000034863	175.56765809172532	2.5770229142862062	0.8573059406192705	3.0059548081805048	0.0026474834183331025	0.012480841669913409	Ano8	8	71476019	71485963	9945	-	ENSMUSG00000034863	Ano8	protein_coding	chromosome	anoctamin 8 [Source:MGI Symbol;Acc:MGI:2687327]	ENSMUSG00000034863.9	ENSMUST00000093450	Ano8
ENSMUSG00000034880	196.89522287373367	-0.9716273871445072	0.33346333768652736	-2.9137457625338317	0.003571206147784757	0.0160068084026728	Mrpl34	8	71464959	71465747	789	+	ENSMUSG00000034880	Mrpl34	protein_coding	chromosome	mitochondrial ribosomal protein L34 [Source:MGI Symbol;Acc:MGI:2137227]	ENSMUSG00000034880.7	ENSMUST00000048914	Mrpl34
ENSMUSG00000034926	632.257516630985	1.5450476469779837	0.2793036181782771	5.5317852917744625	3.169877730660882e-8	4.454492457351648e-7	Dhcr24	4	106561038	106589113	28076	+	ENSMUSG00000034926	Dhcr24	protein_coding	chromosome	24-dehydrocholesterol reductase [Source:MGI Symbol;Acc:MGI:1922004]	ENSMUSG00000034926.3	ENSMUST00000047973	Dhcr24
ENSMUSG00000034993	2717.166620880692	1.5723723581723608	0.1440648028222941	10.914340820025995	9.844082167688749e-28	9.729923903895384e-26	Vat1	11	101458745	101466230	7486	-	ENSMUSG00000034993	Vat1	protein_coding	chromosome	vesicle amine transport 1 [Source:MGI Symbol;Acc:MGI:1349450]	ENSMUSG00000034993.7	ENSMUST00000040430	Vat1
ENSMUSG00000034994	99384.99643785862	1.939460076907824	0.11929545499822694	16.25761917699756	1.9725527428730236e-59	8.286130486311607e-57	Eef2	10	81176631	81182498	5868	+	ENSMUSG00000034994	Eef2	protein_coding	chromosome	eukaryotic translation elongation factor 2 [Source:MGI Symbol;Acc:MGI:95288]	ENSMUSG00000034994.10	ENSMUST00000047864	Eef2
ENSMUSG00000035049	177.93548984395073	1.5804931347556845	0.6370770872088416	2.480850695290474	0.013106926069338592	0.047001117203524546	Rrp12	19	41862851	41896173	33323	-	ENSMUSG00000035049	Rrp12	protein_coding	chromosome	ribosomal RNA processing 12 homolog (S. cerevisiae) [Source:MGI Symbol;Acc:MGI:2147437]	ENSMUSG00000035049.4	ENSMUST00000038677	Rrp12
ENSMUSG00000035139	58.87481494362625	3.649653611080363	1.4001449180548766	2.6066256171186706	0.009143927694253345	0.03498727310989195	Secisbp2	13	51651697	51684044	32348	+	ENSMUSG00000035139	Secisbp2	protein_coding	chromosome	SECIS binding protein 2 [Source:MGI Symbol;Acc:MGI:1922670]	ENSMUSG00000035139.14	ENSMUST00000040117	Secisbp2
ENSMUSG00000035202	7598004.377084135	-2.640361710319875	0.32213111523435817	-8.196543536003803	2.473977067218909e-16	8.926048547432148e-15	Lars2	9	123366927	123462666	95740	+	ENSMUSG00000035202	Lars2	protein_coding	chromosome	leucyl-tRNA synthetase, mitochondrial [Source:MGI Symbol;Acc:MGI:2142973]	ENSMUSG00000035202.8	ENSMUST00000038863	Lars2
ENSMUSG00000035235	77.84934137893656	-1.0967895887739154	0.473976495376514	-2.3140168330555206	0.02066679880601873	0.06711288999348214	Trim13	14	61598247	61605946	7700	+	ENSMUSG00000035235	Trim13	protein_coding	chromosome	tripartite motif-containing 13 [Source:MGI Symbol;Acc:MGI:1913847]	ENSMUSG00000035235.13	ENSMUST00000165015	Trim13
ENSMUSG00000035299	353.0557352960475	-3.164758658124004	0.7010129457917152	-4.514550946772838	6.345106793207571e-6	5.767476514815104e-5	Mid1	X	169685199	170005736	320538	+	ENSMUSG00000035299	Mid1	protein_coding	chromosome	midline 1 [Source:MGI Symbol;Acc:MGI:1100537]	ENSMUSG00000035299.16	ENSMUST00000112105	Mid1
ENSMUSG00000035354	628.3987549891735	0.46740258125322054	0.19569555051407408	2.388417008079117	0.016921129604860228	0.05732355182338244	Uvrag	7	98885021	99141141	256121	-	ENSMUSG00000035354	Uvrag	protein_coding	chromosome	UV radiation resistance associated gene [Source:MGI Symbol;Acc:MGI:1925860]	ENSMUSG00000035354.9	ENSMUST00000037968	Uvrag
ENSMUSG00000035372	442.38182136237407	-0.501493004040814	0.20264400828944049	-2.4747487392991236	0.013332994004997076	0.04756526402389312	1810055G02Rik	19	3708293	3717881	9589	+	ENSMUSG00000035372	1810055G02Rik	protein_coding	chromosome	RIKEN cDNA 1810055G02 gene [Source:MGI Symbol;Acc:MGI:1919306]	ENSMUSG00000035372.2	ENSMUST00000237955	1810055G02Rik
ENSMUSG00000035401	98.2631653086968	-1.2961210795752305	0.5159135476727915	-2.512283473504113	0.011995269078576194	0.04366708601120804	2210018M11Rik	7	98587137	98656783	69647	-	ENSMUSG00000035401	Emsy	protein_coding	chromosome	EMSY, BRCA2-interacting transcriptional repressor [Source:MGI Symbol;Acc:MGI:1924203]	ENSMUSG00000035401.9	ENSMUST00000205276	Emsy
ENSMUSG00000035569	6537.1869602292745	0.7800992947932085	0.1348124726266628	5.786551344945237	7.184613328960722e-9	1.108995039045092e-7	Ankrd11	8	122883822	123042277	158456	-	ENSMUSG00000035569	Ankrd11	protein_coding	chromosome	ankyrin repeat domain 11 [Source:MGI Symbol;Acc:MGI:1924337]	ENSMUSG00000035569.17	ENSMUST00000098334	Ankrd11
ENSMUSG00000035601	54.75813147946842	-2.24320898832488	0.8815345128997483	-2.544663828244223	0.010938298748488274	0.040508901095629435	Trmt10b	4	45297127	45316131	19005	+	ENSMUSG00000035601	Trmt10b	protein_coding	chromosome	tRNA methyltransferase 10B [Source:MGI Symbol;Acc:MGI:1917184]	ENSMUSG00000035601.9	ENSMUST00000044673	Trmt10b
ENSMUSG00000035674	295.441756729528	-1.1142201416168673	0.23453533902561668	-4.750755882870038	2.026576682585093e-6	2.0495782408053195e-5	Ndufa3	7	3617373	3620327	2955	+	ENSMUSG00000035674	Ndufa3	protein_coding	chromosome	NADH:ubiquinone oxidoreductase subunit A3 [Source:MGI Symbol;Acc:MGI:1913341]	ENSMUSG00000035674.13	ENSMUST00000076657	Ndufa3
ENSMUSG00000035722	63.10686341621607	2.474343947555565	1.1166544739270727	2.215854595427127	0.026701461991024376	0.08140554586273424	Abca7	10	79996494	80015572	19079	+	ENSMUSG00000035722	Abca7	protein_coding	chromosome	ATP-binding cassette, sub-family A (ABC1), member 7 [Source:MGI Symbol;Acc:MGI:1351646]	ENSMUSG00000035722.15	ENSMUST00000171637	Abca7
ENSMUSG00000035725	194.42333831437804	-0.8178049567019237	0.3017425663068213	-2.7102737499433673	0.006722769676176081	0.0271916151757851	Prkx	X	77761411	77796278	34868	-	ENSMUSG00000035725	Prkx	protein_coding	chromosome	protein kinase, X-linked [Source:MGI Symbol;Acc:MGI:1309999]	ENSMUSG00000035725.13	ENSMUST00000036333	Prkx
ENSMUSG00000035757	184.54838207719706	2.3205450298011137	0.676499258611608	3.4302255327871483	6.030797546873107e-4	0.003451787870867225	Selo	15	89089084	89100340	11257	+	ENSMUSG00000035757	Selenoo	protein_coding	chromosome	selenoprotein O [Source:MGI Symbol;Acc:MGI:1919007]	ENSMUSG00000035757.16	ENSMUST00000082439	Selenoo
ENSMUSG00000035953	552.7933274055026	-0.9973342539798281	0.21765477717466908	-4.5821840757460714	4.601445666384473e-6	4.292006655671227e-5	Tmem55b	14	50926068	50930856	4789	-	ENSMUSG00000035953	Pip4p1	protein_coding	chromosome	phosphatidylinositol-4,5-bisphosphate 4-phosphatase 1 [Source:MGI Symbol;Acc:MGI:2448501]	ENSMUSG00000035953.14	ENSMUST00000160835	Pip4p1
ENSMUSG00000035958	123.76714460502754	-1.5104318510664094	0.45613823138435317	-3.31134675223854	9.284807941131299e-4	0.005014137327988354	Tdp2	13	24831679	24842153	10475	+	ENSMUSG00000035958	Tdp2	protein_coding	chromosome	tyrosyl-DNA phosphodiesterase 2 [Source:MGI Symbol;Acc:MGI:1860486]	ENSMUSG00000035958.3	ENSMUST00000038039	Tdp2
ENSMUSG00000036046	1072.3584657548186	0.6592319026715926	0.18750672373676988	3.515777405385479	4.3846843136448386e-4	0.0026232277160269882	5031439G07Rik	15	84943936	84988551	44616	-	ENSMUSG00000036046	5031439G07Rik	protein_coding	chromosome	RIKEN cDNA 5031439G07 gene [Source:MGI Symbol;Acc:MGI:2444899]	ENSMUSG00000036046.14	ENSMUST00000165743	5031439G07Rik
ENSMUSG00000036057	334.5113641301102	-1.0129794859263694	0.36065747651771485	-2.808702305875014	0.004974161883615287	0.021190181845375952	Ptpn23	9	110385082	110408213	23132	-	ENSMUSG00000036057	Ptpn23	protein_coding	chromosome	protein tyrosine phosphatase, non-receptor type 23 [Source:MGI Symbol;Acc:MGI:2144837]	ENSMUSG00000036057.11	ENSMUST00000040021	Ptpn23
ENSMUSG00000036078	154.1704606218379	-1.2723761805379685	0.4719792930524385	-2.6958305147437964	0.007021338203412031	0.028147440639363117	Sigmar1	4	41738493	41756157	17665	-	ENSMUSG00000036078	Sigmar1	protein_coding	chromosome	sigma non-opioid intracellular receptor 1 [Source:MGI Symbol;Acc:MGI:1195268]	ENSMUSG00000036078.16	ENSMUST00000059354	Sigmar1
ENSMUSG00000036109	446.9480356286376	-1.0389288576155538	0.22092721640337365	-4.702584292370095	2.5688910999964852e-6	2.5348403622616326e-5	Mbnl3	X	51117269	51206532	89264	-	ENSMUSG00000036109	Mbnl3	protein_coding	chromosome	muscleblind like splicing factor 3 [Source:MGI Symbol;Acc:MGI:2444912]	ENSMUSG00000036109.17	ENSMUST00000114876	Mbnl3
ENSMUSG00000036241	1136.5853356968253	-1.054405012016723	0.1862192977743378	-5.662168339258052	1.4947208080151265e-8	2.2003637226375367e-7	Ube2r2	4	41135743	41193380	57638	+	ENSMUSG00000036241	Ube2r2	protein_coding	chromosome	ubiquitin-conjugating enzyme E2R 2 [Source:MGI Symbol;Acc:MGI:1914865]	ENSMUSG00000036241.3	ENSMUST00000040008	Ube2r2
ENSMUSG00000036334	148.70372143047447	3.1744943008114	1.4147539108269556	2.243849107973723	0.024842111520292566	0.07699418068555498	Igsf10	3	59316735	59344394	27660	-	ENSMUSG00000036334	Igsf10	protein_coding	chromosome	immunoglobulin superfamily, member 10 [Source:MGI Symbol;Acc:MGI:1923481]	ENSMUSG00000036334.12	ENSMUST00000039419	Igsf10
ENSMUSG00000036391	430.3102697385207	-0.6593323134469372	0.2211444869697646	-2.9814548962149017	0.0028688230249490497	0.013342465962613967	Sec24a	11	51692264	51763634	71371	-	ENSMUSG00000036391	Sec24a	protein_coding	chromosome	Sec24 related gene family, member A (S. cerevisiae) [Source:MGI Symbol;Acc:MGI:1924621]	ENSMUSG00000036391.16	ENSMUST00000109097	Sec24a
ENSMUSG00000036427	3053.888353890729	0.8983061059096132	0.10259661447350649	8.755709050629372	2.028243146765195e-18	9.210886444885029e-17	Gpi1	7	34201330	34230336	29007	-	ENSMUSG00000036427	Gpi1	protein_coding	chromosome	glucose-6-phosphate isomerase 1 [Source:MGI Symbol;Acc:MGI:95797]	ENSMUSG00000036427.5	ENSMUST00000038027	Gpi1
ENSMUSG00000036529	1806.2062436427834	2.124618184868405	0.22048667876329672	9.63603877016664	5.631945560044807e-22	3.542403405200376e-20	Sbf1	15	89288236	89315311	27076	-	ENSMUSG00000036529	Sbf1	protein_coding	chromosome	SET binding factor 1 [Source:MGI Symbol;Acc:MGI:1925230]	ENSMUSG00000036529.17	ENSMUST00000144585	Sbf1
ENSMUSG00000036545	436.0392436237795	2.0545608328183533	0.43505094768339986	4.722575238046652	2.3287689481713857e-6	2.3173418247370422e-5	Adamts2	11	50602084	50807573	205490	+	ENSMUSG00000036545	Adamts2	protein_coding	chromosome	a disintegrin-like and metallopeptidase (reprolysin type) with thrombospondin type 1 motif, 2 [Source:MGI Symbol;Acc:MGI:1347356]	ENSMUSG00000036545.9	ENSMUST00000040523	Adamts2
ENSMUSG00000036550	1743.9602026326895	0.5138783985917709	0.15723048988957863	3.2683126469469275	0.0010819078025513492	0.00572958107771678	Cnot1	8	95719451	95807464	88014	-	ENSMUSG00000036550	Cnot1	protein_coding	chromosome	CCR4-NOT transcription complex, subunit 1 [Source:MGI Symbol;Acc:MGI:2442402]	ENSMUSG00000036550.16	ENSMUST00000211887	Cnot1
ENSMUSG00000036580	612.7414036878902	0.6887294655074054	0.22972185064370415	2.9981016763425634	0.0027166702218284636	0.012760972503652712	Spg20	3	55112108	55137322	25215	+	ENSMUSG00000036580	Spg20	protein_coding	chromosome	spastic paraplegia 20, spartin (Troyer syndrome) homolog (human) [Source:MGI Symbol;Acc:MGI:2139806]	ENSMUSG00000036580.15	ENSMUST00000118118	Spg20
ENSMUSG00000036698	2104.141194476024	0.7810951908335629	0.14830449254166442	5.266834318010449	1.387963654854012e-7	1.7441483449137702e-6	Ago2	15	73095844	73184935	89092	-	ENSMUSG00000036698	Ago2	protein_coding	chromosome	argonaute RISC catalytic subunit 2 [Source:MGI Symbol;Acc:MGI:2446632]	ENSMUSG00000036698.11	ENSMUST00000044113	Ago2
ENSMUSG00000036748	622.6469394549365	1.109683877888445	0.24373962656142725	4.552742996874915	5.295094447104091e-6	4.892450973043073e-5	Cuedc2	19	46329812	46338702	8891	-	ENSMUSG00000036748	Cuedc2	protein_coding	chromosome	CUE domain containing 2 [Source:MGI Symbol;Acc:MGI:1914366]	ENSMUSG00000036748.16	ENSMUST00000167861	Cuedc2
ENSMUSG00000036792	246.22121328662115	-1.9320029027414105	0.544456038227711	-3.5485011958548203	3.8743023912400014e-4	0.0023453771677972466	Mbd5	2	48949508	49325405	375898	+	ENSMUSG00000036792	Mbd5	protein_coding	chromosome	methyl-CpG binding domain protein 5 [Source:MGI Symbol;Acc:MGI:2138934]	ENSMUSG00000036792.12	ENSMUST00000047413	Mbd5
ENSMUSG00000036817	275.1714391853152	1.7659507309039741	0.6955212579460945	2.539032000429298	0.011115965529536627	0.041065439647833074	Sun1	5	139200637	139249840	49204	+	ENSMUSG00000036817	Sun1	protein_coding	chromosome	Sad1 and UNC84 domain containing 1 [Source:MGI Symbol;Acc:MGI:1924303]	ENSMUSG00000036817.14	ENSMUST00000058716	Sun1
ENSMUSG00000036854	276.9348757457924	-3.457818598112989	0.28207232699346685	-12.258624002464007	1.510428855595516e-34	2.3375873946729552e-32	Hspb6	7	30552178	30555443	3266	+	ENSMUSG00000036854	Hspb6	protein_coding	chromosome	heat shock protein, alpha-crystallin-related, B6 [Source:MGI Symbol;Acc:MGI:2685325]	ENSMUSG00000036854.14	ENSMUST00000044048	Hspb6
ENSMUSG00000036932	284.14763366009726	1.3951531741155478	0.4277097022856786	3.2619161236227656	0.001106618816029627	0.005849910343433921	Aifm1	X	48474944	48513563	38620	-	ENSMUSG00000036932	Aifm1	protein_coding	chromosome	apoptosis-inducing factor, mitochondrion-associated 1 [Source:MGI Symbol;Acc:MGI:1349419]	ENSMUSG00000036932.14	ENSMUST00000037349	Aifm1
ENSMUSG00000036934	248.34009679350578	-1.7297211708810132	0.2558397919104108	-6.7609544159054105	1.3708565381656699e-11	2.947717477496272e-10	4921524J17Rik	8	85408759	85432833	24075	-	ENSMUSG00000036934	4921524J17Rik	protein_coding	chromosome	RIKEN cDNA 4921524J17 gene [Source:MGI Symbol;Acc:MGI:1913964]	ENSMUSG00000036934.9	ENSMUST00000047749	4921524J17Rik
ENSMUSG00000036980	127.5544545876685	4.116882468672717	1.3851993437712864	2.9720505479480397	0.002958179765114118	0.013709263355899235	Taf6	5	138178617	138187451	8835	-	ENSMUSG00000036980	Taf6	protein_coding	chromosome	TATA-box binding protein associated factor 6 [Source:MGI Symbol;Acc:MGI:109129]	ENSMUSG00000036980.13	ENSMUST00000110936	Taf6
ENSMUSG00000037007	33.628233527104214	-4.597347462925062	2.1267949270559487	-2.1616317607495033	0.030646571320349023	0.0907515034919298	Zfp113	5	138139702	138155744	16043	-	ENSMUSG00000037007	Zfp113	protein_coding	chromosome	zinc finger protein 113 [Source:MGI Symbol;Acc:MGI:1929116]	ENSMUSG00000037007.17	ENSMUST00000049393	Zfp113
ENSMUSG00000037010	261.45326398125275	-0.7623281063633555	0.30800677305479623	-2.475036827283447	0.01332224377171187	0.047541332294561596	Apln	X	48025146	48034853	9708	-	ENSMUSG00000037010	Apln	protein_coding	chromosome	apelin [Source:MGI Symbol;Acc:MGI:1353624]	ENSMUSG00000037010.7	ENSMUST00000039026	Apln
ENSMUSG00000037070	3426.711788459162	0.5177496720287337	0.12117795116063772	4.272639263741856	1.9317283130558503e-5	1.5811404605541341e-4	Rbmxl1	8	78505269	78508898	3630	-	ENSMUSG00000037070	Rbmxl1	protein_coding	chromosome	RNA binding motif protein, X-linked like-1 [Source:MGI Symbol;Acc:MGI:1343045]	ENSMUSG00000037070.10	ENSMUST00000049245	Rbmxl1
ENSMUSG00000037071	1391.3436994271078	-0.939669633386053	0.1294053885259816	-7.261441305416653	3.829871887328526e-13	9.857101343273111e-12	Scd1	19	44394455	44407879	13425	-	ENSMUSG00000037071	Scd1	protein_coding	chromosome	stearoyl-Coenzyme A desaturase 1 [Source:MGI Symbol;Acc:MGI:98239]	ENSMUSG00000037071.3	ENSMUST00000041331	Scd1
ENSMUSG00000037119	1529.7258265646078	0.5523648353682389	0.1682794768411048	3.2824254373562174	0.0010291819982230547	0.0054899041556007114	D15Ertd621e	15	58415468	58457740	42273	+	ENSMUSG00000037119	Fam91a1	protein_coding	chromosome	family with sequence similarity 91, member A1 [Source:MGI Symbol;Acc:MGI:1277178]	ENSMUSG00000037119.4	ENSMUST00000037270	Fam91a1
ENSMUSG00000037174	524.1600020797437	-0.81232941909462	0.16950213357834235	-4.792443622658996	1.6476207967869895e-6	1.6925166647867748e-5	Elf2	3	51252720	51340663	87944	-	ENSMUSG00000037174	Elf2	protein_coding	chromosome	E74-like factor 2 [Source:MGI Symbol;Acc:MGI:1916507]	ENSMUSG00000037174.18	ENSMUST00000194641	Elf2
ENSMUSG00000037197	298.81044272100934	-0.9758759430490246	0.2732086699217101	-3.571906935928017	3.5439135413706057e-4	0.002173280035119972	Rbm17	2	11585437	11604153	18717	-	ENSMUSG00000037197	Rbm17	protein_coding	chromosome	RNA binding motif protein 17 [Source:MGI Symbol;Acc:MGI:1924188]	ENSMUSG00000037197.11	ENSMUST00000040314	Rbm17
ENSMUSG00000037275	311.7013475390201	2.114410545843104	0.7173755671895031	2.9474248114231605	0.0032043266674130944	0.014659389444617974	Gemin5	11	58120002	58168539	48538	-	ENSMUSG00000037275	Gemin5	protein_coding	chromosome	gem nuclear organelle associated protein 5 [Source:MGI Symbol;Acc:MGI:2449311]	ENSMUSG00000037275.14	ENSMUST00000172035	Gemin5
ENSMUSG00000037347	136.90756903870033	1.359833309754281	0.5029148150385352	2.7039038602394037	0.006853011366466407	0.027595042688249874	Chst7	X	20059560	20097521	37962	+	ENSMUSG00000037347	Chst7	protein_coding	chromosome	carbohydrate (N-acetylglucosamino) sulfotransferase 7 [Source:MGI Symbol;Acc:MGI:1891767]	ENSMUSG00000037347.7	ENSMUST00000044138	Chst7
ENSMUSG00000037487	1631.1014939787951	1.354407783159503	0.2354738108610514	5.751840419989266	8.827710856163226e-9	1.3311735267973316e-7	Ubr5	15	37967328	38078854	111527	-	ENSMUSG00000037487	Ubr5	protein_coding	chromosome	ubiquitin protein ligase E3 component n-recognin 5 [Source:MGI Symbol;Acc:MGI:1918040]	ENSMUSG00000037487.7	ENSMUST00000226414	Ubr5
ENSMUSG00000037503	486.68966863510525	1.187180933901045	0.5155456818430619	2.3027657406748228	0.021292027076161072	0.06867260074811316	Fam168b	1	34813219	34843065	29847	-	ENSMUSG00000037503	Fam168b	protein_coding	chromosome	family with sequence similarity 168, member B [Source:MGI Symbol;Acc:MGI:2448487]	ENSMUSG00000037503.12	ENSMUST00000167518	Fam168b
ENSMUSG00000037519	354.94986282518124	2.4383757100932804	0.6643064888695532	3.67055832051656	2.4202123877651292e-4	0.001550630788070244	Ppfia1	7	144476758	144553729	76972	-	ENSMUSG00000037519	Ppfia1	protein_coding	chromosome	protein tyrosine phosphatase, receptor type, f polypeptide (PTPRF), interacting protein (liprin), alpha 1 [Source:MGI Symbol;Acc:MGI:1924750]	ENSMUSG00000037519.17	ENSMUST00000182226	Ppfia1
ENSMUSG00000037573	351.1319319923429	-0.7197617901061578	0.3299884737376546	-2.1811725177964196	0.029170658713318167	0.08721537564464878	Tob1	11	94211454	94215495	4042	+	ENSMUSG00000037573	Tob1	protein_coding	chromosome	transducer of ErbB-2.1 [Source:MGI Symbol;Acc:MGI:1349721]	ENSMUSG00000037573.5	ENSMUST00000041589	Tob1
ENSMUSG00000037791	246.45414529572534	-1.0740050387525517	0.40910857223126845	-2.6252323017700503	0.008658986828351234	0.03342415274593049	Phf12	11	77982754	78030539	47786	+	ENSMUSG00000037791	Phf12	protein_coding	chromosome	PHD finger protein 12 [Source:MGI Symbol;Acc:MGI:1924057]	ENSMUSG00000037791.15	ENSMUST00000049167	Phf12
ENSMUSG00000037904	24.176393747594638	3.5828005856862957	1.5442896331893043	2.320031494537077	0.020339173664933714	0.06621349588899816	Ankrd9	12	110975353	110979040	3688	-	ENSMUSG00000037904	Ankrd9	protein_coding	chromosome	ankyrin repeat domain 9 [Source:MGI Symbol;Acc:MGI:1921501]	ENSMUSG00000037904.14	ENSMUST00000128353	Ankrd9
ENSMUSG00000037938	57.46974266221136	-1.426750563074034	0.5884410233996972	-2.424627968374865	0.015324081502384219	0.052918921500599875	Chchd5	2	129129700	129134134	4435	+	ENSMUSG00000037938	Chchd5	protein_coding	chromosome	coiled-coil-helix-coiled-coil-helix domain containing 5 [Source:MGI Symbol;Acc:MGI:1913420]	ENSMUSG00000037938.4	ENSMUST00000035481	Chchd5
ENSMUSG00000037949	220.7497338270669	1.0035899599723206	0.4700134144403112	2.1352368446066348	0.03274166872741683	0.095372986466553	Ano10	9	122175874	122294423	118550	-	ENSMUSG00000037949	Ano10	protein_coding	chromosome	anoctamin 10 [Source:MGI Symbol;Acc:MGI:2143103]	ENSMUSG00000037949.8	ENSMUST00000042546	Ano10
ENSMUSG00000037958	170.95745075710852	-2.244173343104918	0.584282045732912	-3.8409075882006105	1.2258025802635214e-4	8.471145680998554e-4	Ccdc55	11	77044292	77078435	34144	-	ENSMUSG00000037958	Nsrp1	protein_coding	chromosome	nuclear speckle regulatory protein 1 [Source:MGI Symbol;Acc:MGI:2144305]	ENSMUSG00000037958.13	ENSMUST00000102494	Nsrp1
ENSMUSG00000037999	57.06786612843159	-3.743066116557863	1.52474243910635	-2.4548841958853527	0.014092997981088916	0.049703700825657525	Arap2	5	62602445	62766159	163715	-	ENSMUSG00000037999	Arap2	protein_coding	chromosome	ArfGAP with RhoGAP domain, ankyrin repeat and PH domain 2 [Source:MGI Symbol;Acc:MGI:2684416]	ENSMUSG00000037999.13	ENSMUST00000076623	Arap2
ENSMUSG00000038039	167.14179994587238	-1.4556956686585687	0.3895530104816837	-3.7368358849507946	1.8635046495239145e-4	0.001234847419025368	Gcc2	10	58255497	58305599	50103	+	ENSMUSG00000038039	Gcc2	protein_coding	chromosome	GRIP and coiled-coil domain containing 2 [Source:MGI Symbol;Acc:MGI:1917547]	ENSMUSG00000038039.13	ENSMUST00000057659	Gcc2
ENSMUSG00000038056	563.2814235487441	1.4943462440344433	0.224172288838999	6.666061410952028	2.6275934748388826e-11	5.470045035584945e-10	Kmt2c	5	25271798	25498783	226986	-	ENSMUSG00000038056	Kmt2c	protein_coding	chromosome	lysine (K)-specific methyltransferase 2C [Source:MGI Symbol;Acc:MGI:2444959]	ENSMUSG00000038056.15	ENSMUST00000045291	Kmt2c
ENSMUSG00000038172	186.36547669673942	-2.0878252047964123	0.38449504156677594	-5.43004454957013	5.633998608961388e-8	7.573381901554726e-7	Ttc39b	4	83220300	83324255	103956	-	ENSMUSG00000038172	Ttc39b	protein_coding	chromosome	tetratricopeptide repeat domain 39B [Source:MGI Symbol;Acc:MGI:1917113]	ENSMUSG00000038172.14	ENSMUST00000102823	Ttc39b
ENSMUSG00000038178	40.86690386165396	4.4914002867241605	2.0597916349471537	2.1805119559286843	0.029219533569327986	0.08729487814191655	Slc43a2	11	75531694	75577575	45882	+	ENSMUSG00000038178	Slc43a2	protein_coding	chromosome	solute carrier family 43, member 2 [Source:MGI Symbol;Acc:MGI:2442746]	ENSMUSG00000038178.16	ENSMUST00000169547	Slc43a2
ENSMUSG00000038240	75.06443991726438	-2.010003101178498	0.579061665843548	-3.4711382564936777	5.182570888690851e-4	0.0030401698118323293	Pdss2	10	43221486	43464882	243397	+	ENSMUSG00000038240	Pdss2	protein_coding	chromosome	prenyl (solanesyl) diphosphate synthase, subunit 2 [Source:MGI Symbol;Acc:MGI:1918615]	ENSMUSG00000038240.13	ENSMUST00000095725	Pdss2
ENSMUSG00000038279	298.5405282786806	2.2826862645725208	0.5371517715018893	4.249611349488944	2.141417394418148e-5	1.7358615708577707e-4	Nop2	6	125131909	125144753	12845	+	ENSMUSG00000038279	Nop2	protein_coding	chromosome	NOP2 nucleolar protein [Source:MGI Symbol;Acc:MGI:107891]	ENSMUSG00000038279.10	ENSMUST00000044200	Nop2
ENSMUSG00000038290	443.4345979887473	1.8366969735881138	0.3781073299492872	4.857607425474816	1.1881267926219957e-6	1.2578530454383359e-5	Smg6	11	74925823	75164448	238626	+	ENSMUSG00000038290	Smg6	protein_coding	chromosome	Smg-6 homolog, nonsense mediated mRNA decay factor (C. elegans) [Source:MGI Symbol;Acc:MGI:2144117]	ENSMUSG00000038290.15	ENSMUST00000045281	Smg6
ENSMUSG00000038331	81.66364974691018	-1.463635525056771	0.4434513586491098	-3.300554833151167	9.649385570014284e-4	0.0051801037459839345	Satb2	1	56793981	56978650	184670	-	ENSMUSG00000038331	Satb2	protein_coding	chromosome	special AT-rich sequence binding protein 2 [Source:MGI Symbol;Acc:MGI:2679336]	ENSMUSG00000038331.15	ENSMUST00000114415	Satb2
ENSMUSG00000038417	156.46888507030374	3.7428856067397738	1.3756325269229308	2.720846980197545	0.006511489536613332	0.026574649524512845	Fig4	10	41188172	41303260	115089	-	ENSMUSG00000038417	Fig4	protein_coding	chromosome	FIG4 phosphoinositide 5-phosphatase [Source:MGI Symbol;Acc:MGI:2143585]	ENSMUSG00000038417.4	ENSMUST00000043814	Fig4
ENSMUSG00000038429	1319.7556833865574	2.225031266079704	0.2273557180026544	9.786563916785795	1.285917078316379e-22	8.692503836297271e-21	Usp5	6	124815019	124829484	14466	-	ENSMUSG00000038429	Usp5	protein_coding	chromosome	ubiquitin specific peptidase 5 (isopeptidase T) [Source:MGI Symbol;Acc:MGI:1347343]	ENSMUSG00000038429.10	ENSMUST00000047510	Usp5
ENSMUSG00000038446	216.07768872613528	-1.3444795694422345	0.3261494960077811	-4.122280076772397	3.751406986593223e-5	2.897179840860767e-4	Cdc40	10	40831621	40883311	51691	-	ENSMUSG00000038446	Cdc40	protein_coding	chromosome	cell division cycle 40 [Source:MGI Symbol;Acc:MGI:1918963]	ENSMUSG00000038446.8	ENSMUST00000044166	Cdc40
ENSMUSG00000038593	28.40636864461709	4.279341007292111	1.5775696703888302	2.712616176398323	0.0066754377129276165	0.027055995306497112	Tctn1	5	122237848	122264460	26613	-	ENSMUSG00000038593	Tctn1	protein_coding	chromosome	tectonic family member 1 [Source:MGI Symbol;Acc:MGI:3603820]	ENSMUSG00000038593.18	ENSMUST00000111738	Tctn1
ENSMUSG00000038759	1105.120504696509	1.6809922625037534	0.25320729310450835	6.638798756124072	3.1624981832363664e-11	6.525842742320375e-10	Nup205	6	35177421	35247596	70176	+	ENSMUSG00000038759	Nup205	protein_coding	chromosome	nucleoporin 205 [Source:MGI Symbol;Acc:MGI:2141625]	ENSMUSG00000038759.15	ENSMUST00000043815	Nup205
ENSMUSG00000038762	904.2353439679024	1.750743404669905	0.19316150678187854	9.063624703688381	1.261860101600258e-19	6.425107582260707e-18	Abcf1	17	35956819	35969761	12943	-	ENSMUSG00000038762	Abcf1	protein_coding	chromosome	ATP-binding cassette, sub-family F (GCN20), member 1 [Source:MGI Symbol;Acc:MGI:1351658]	ENSMUSG00000038762.15	ENSMUST00000043757	Abcf1
ENSMUSG00000038822	161.15994074371972	2.235858133335849	0.8615235177835688	2.5952374917030867	0.009452557890568383	0.035957628042970674	Hace1	10	45577829	45712345	134517	+	ENSMUSG00000038822	Hace1	protein_coding	chromosome	HECT domain and ankyrin repeat containing, E3 ubiquitin protein ligase 1 [Source:MGI Symbol;Acc:MGI:2446110]	ENSMUSG00000038822.15	ENSMUST00000037044	Hace1
ENSMUSG00000038838	136.0212350066467	2.536394787832227	0.694582284724546	3.6516836717741774	2.605266696078807e-4	0.0016555735165354	Vars2	17	35655634	35667592	11959	-	ENSMUSG00000038838	Vars2	protein_coding	chromosome	valyl-tRNA synthetase 2, mitochondrial [Source:MGI Symbol;Acc:MGI:1916165]	ENSMUSG00000038838.15	ENSMUST00000043674	Vars2
ENSMUSG00000038848	823.1090948512477	-0.3760930388958112	0.17522078541783628	-2.1463951208697614	0.03184146827193529	0.09342635880917911	Ythdf1	2	180904377	180920949	16573	-	ENSMUSG00000038848	Ythdf1	protein_coding	chromosome	YTH N6-methyladenosine RNA binding protein 1 [Source:MGI Symbol;Acc:MGI:1917431]	ENSMUSG00000038848.14	ENSMUST00000037299	Ythdf1
ENSMUSG00000038860	46.414090986863734	4.279611794042631	1.5278831501864434	2.8010072586508996	0.005094337314439482	0.021623816489511796	Garnl3	2	32986224	33131654	145431	-	ENSMUSG00000038860	Garnl3	protein_coding	chromosome	GTPase activating RANGAP domain-like 3 [Source:MGI Symbol;Acc:MGI:2139309]	ENSMUSG00000038860.15	ENSMUST00000102810	Garnl3
ENSMUSG00000038894	2752.9875302481264	0.4924072446821496	0.15644275210063283	3.14752353861306	0.0016465984791221224	0.008255452391915772	Irs2	8	10984681	11008458	23778	-	ENSMUSG00000038894	Irs2	protein_coding	chromosome	insulin receptor substrate 2 [Source:MGI Symbol;Acc:MGI:109334]	ENSMUSG00000038894.7	ENSMUST00000040514	Irs2
ENSMUSG00000038990	74.4801337001244	-1.656431795333647	0.7334777412692081	-2.2583259206576076	0.023925347418204596	0.07488289950317255	Cables2	2	180258540	180273496	14957	-	ENSMUSG00000038990	Cables2	protein_coding	chromosome	CDK5 and Abl enzyme substrate 2 [Source:MGI Symbol;Acc:MGI:2182335]	ENSMUSG00000038990.14	ENSMUST00000108891	Cables2
ENSMUSG00000038991	2458.9252998361417	1.273131089230667	0.1654228243851731	7.696223867307988	1.4014618674897944e-14	4.3039150092467267e-13	Txndc5	13	38500079	38528824	28746	-	ENSMUSG00000038991	Txndc5	protein_coding	chromosome	thioredoxin domain containing 5 [Source:MGI Symbol;Acc:MGI:2145316]	ENSMUSG00000038991.17	ENSMUST00000035988	Txndc5
ENSMUSG00000039000	1236.5223896973482	1.4481355422769924	0.27566773893190655	5.253191932751697	1.4948561445420172e-7	1.8704785076705538e-6	Ube3c	5	29569242	29676092	106851	+	ENSMUSG00000039000	Ube3c	protein_coding	chromosome	ubiquitin protein ligase E3C [Source:MGI Symbol;Acc:MGI:2140998]	ENSMUSG00000039000.8	ENSMUST00000049453	Ube3c
ENSMUSG00000039103	43.816030509692	-2.9933479831597487	0.77516744429187745	-3.8615501788703206	1.1266986520563541e-4	7.878852286258523e-4	Nexn	3	152236982	152266350	29369	-	ENSMUSG00000039103	Nexn	protein_coding	chromosome	nexilin [Source:MGI Symbol;Acc:MGI:1916060]	ENSMUSG00000039103.12	ENSMUST00000046045	Nexn
ENSMUSG00000039114	173.45276059975458	-2.2626868645462785	0.6519148714862602	-3.4708317964701734	5.188488971664272e-4	0.0030407078866325444	Nrn1	13	36725361	36735131	9771	-	ENSMUSG00000039114	Nrn1	protein_coding	chromosome	neuritin 1 [Source:MGI Symbol;Acc:MGI:1915654]	ENSMUSG00000039114.16	ENSMUST00000037623	Nrn1
ENSMUSG00000039156	195.3366795073415	0.923441012444828	0.42167285563339146	2.18994654293726	0.028528113954283566	0.08581782003332053	Stim2	5	53998499	54121057	122559	+	ENSMUSG00000039156	Stim2	protein_coding	chromosome	stromal interaction molecule 2 [Source:MGI Symbol;Acc:MGI:2151156]	ENSMUSG00000039156.19	ENSMUST00000117661	Stim2
ENSMUSG00000039168	1087.8896493920354	-1.0931119525758406	0.13866452887187533	-7.883140421483459	3.1925395117522747e-15	1.0430736038119517e-13	Dap	15	31224314	31274341	50028	+	ENSMUSG00000039168	Dap	protein_coding	chromosome	death-associated protein [Source:MGI Symbol;Acc:MGI:1918190]	ENSMUSG00000039168.15	ENSMUST00000044524	Dap
ENSMUSG00000039176	507.4303965173079	2.8653963426226094	0.5591055333832791	5.1249650943059395	2.975928737342727e-7	3.546390456800928e-6	Polg	7	79446231	79466362	20132	-	ENSMUSG00000039176	Polg	protein_coding	chromosome	polymerase (DNA directed), gamma [Source:MGI Symbol;Acc:MGI:1196389]	ENSMUSG00000039176.17	ENSMUST00000073889	Polg
ENSMUSG00000039205	127.97914632566334	-1.460768203607224	0.47645673284423384	-3.0658989639774643	0.0021701663481868264	0.010499998596204629	Ciz1	2	32352327	32380970	28644	+	ENSMUSG00000039205	Ciz1	protein_coding	chromosome	CDKN1A interacting zinc finger protein 1 [Source:MGI Symbol;Acc:MGI:1920234]	ENSMUSG00000039205.16	ENSMUST00000113334	Ciz1
ENSMUSG00000039221	395.1758423063964	-0.5736229641027362	0.2098030647043577	-2.73410192987911	0.006255067759504646	0.02570653633378534	Rpl22l1	3	28805436	28807424	1989	+	ENSMUSG00000039221	Rpl22l1	protein_coding	chromosome	ribosomal protein L22 like 1 [Source:MGI Symbol;Acc:MGI:1915278]	ENSMUSG00000039221.10	ENSMUST00000043867	Rpl22l1
ENSMUSG00000039230	800.2514741100138	2.577002751643926	0.4881945358899286	5.278639071505203	1.3014687010014144e-7	1.6460080495891005e-6	Tbcd	11	121451949	121617164	165216	+	ENSMUSG00000039230	Tbcd	protein_coding	chromosome	tubulin-specific chaperone d [Source:MGI Symbol;Acc:MGI:1919686]	ENSMUSG00000039230.14	ENSMUST00000103013	Tbcd
ENSMUSG00000039262	2954.3577874221437	1.4904526527180684	0.2034913092964842	7.324404456735291	2.3996195115963814e-13	6.429231137903562e-12	Prrc2b	2	32151082	32234537	83456	+	ENSMUSG00000039262	Prrc2b	protein_coding	chromosome	proline-rich coiled-coil 2B [Source:MGI Symbol;Acc:MGI:1923304]	ENSMUSG00000039262.16	ENSMUST00000069817	Prrc2b
ENSMUSG00000039450	40.113686017207336	3.8333908301658934	1.5711371776825322	2.4398829616012545	0.01469202098659639	0.0511416249909283	Dcxr	11	120725399	120727281	1883	-	ENSMUSG00000039450	Dcxr	protein_coding	chromosome	dicarbonyl L-xylulose reductase [Source:MGI Symbol;Acc:MGI:1915130]	ENSMUSG00000039450.11	ENSMUST00000026144	Dcxr
ENSMUSG00000039478	77.15081431915118	-1.1426912875187878	0.4939829349501373	-2.313220167482367	0.020710537294760887	0.0672160427699975	Micu3	8	40307458	40386308	78851	+	ENSMUSG00000039478	Micu3	protein_coding	chromosome	mitochondrial calcium uptake family, member 3 [Source:MGI Symbol;Acc:MGI:1925756]	ENSMUSG00000039478.15	ENSMUST00000068999	Micu3
ENSMUSG00000039483	5055.409816987065	1.3808564531573193	0.140377027647773	9.836769422288205	7.818101832601115e-23	5.3463089392473435e-21	Asb6	2	30823097	30830333	7237	-	ENSMUSG00000039483	Asb6	protein_coding	chromosome	ankyrin repeat and SOCS box-containing 6 [Source:MGI Symbol;Acc:MGI:1919573]	ENSMUSG00000039483.10	ENSMUST00000041726	Asb6
ENSMUSG00000039530	479.3837668799947	0.6099935930146393	0.22963701031041675	2.656338332353602	0.007899431700040512	0.030953726750244177	Tusc3	8	39005845	39165114	159270	+	ENSMUSG00000039530	Tusc3	protein_coding	chromosome	tumor suppressor candidate 3 [Source:MGI Symbol;Acc:MGI:1933134]	ENSMUSG00000039530.17	ENSMUST00000167992	Tusc3
ENSMUSG00000039542	376.9848657167474	1.6516126818353942	0.35180400887032504	4.694695455969573	2.6700420718851203e-6	2.6192689615940605e-5	Ncam1	9	49502136	49798925	296790	-	ENSMUSG00000039542	Ncam1	protein_coding	chromosome	neural cell adhesion molecule 1 [Source:MGI Symbol;Acc:MGI:97281]	ENSMUSG00000039542.16	ENSMUST00000166811	Ncam1
ENSMUSG00000039637	47.78415773301617	4.289906355928336	1.5110801350885374	2.8389668134158756	0.004525986379825153	0.019629296386247583	Coro7	16	4626133	4679777	53645	-	ENSMUSG00000039637	Coro7	protein_coding	chromosome	coronin 7 [Source:MGI Symbol;Acc:MGI:1926135]	ENSMUSG00000039637.15	ENSMUST00000038552	Coro7
ENSMUSG00000039715	91.94901859903473	1.5510887911940154	0.689619484973189	2.2491951358571582	0.0245000838104208	0.0761548588208693	Wdr34	2	30031546	30048881	17336	-	ENSMUSG00000039715	Wdr34	protein_coding	chromosome	WD repeat domain 34 [Source:MGI Symbol;Acc:MGI:1919070]	ENSMUSG00000039715.8	ENSMUST00000113711	Wdr34
ENSMUSG00000039756	490.6565334392702	-0.8346120366728103	0.19110950306123237	-4.367192752342602	1.258536542452488e-5	1.0647805325709835e-4	Dnttip2	3	122274388	122285271	10884	+	ENSMUSG00000039756	Dnttip2	protein_coding	chromosome	deoxynucleotidyltransferase, terminal, interacting protein 2 [Source:MGI Symbol;Acc:MGI:1923173]	ENSMUSG00000039756.12	ENSMUST00000035776	Dnttip2
ENSMUSG00000039841	186.713914301658	-0.6376247510372844	0.3014525215120429	-2.115174714210548	0.034415059204346773	0.09911604465267551	Zfp800	6	28239927	28398005	158079	-	ENSMUSG00000039841	Zfp800	protein_coding	chromosome	zinc finger protein 800 [Source:MGI Symbol;Acc:MGI:1889334]	ENSMUSG00000039841.14	ENSMUST00000115320	Zfp800
ENSMUSG00000039968	263.3492236264514	-1.2200190648964238	0.28015214946303363	-4.354844562980612	1.3316137237227529e-5	1.1227555998872415e-4	Rsbn1l	5	20893028	20956398	63371	-	ENSMUSG00000039968	Rsbn1l	protein_coding	chromosome	round spermatid basic protein 1-like [Source:MGI Symbol;Acc:MGI:3036237]	ENSMUSG00000039968.9	ENSMUST00000036489	Rsbn1l
ENSMUSG00000039976	169.43175970818618	2.430689022950608	1.0454476652072051	2.3250221927358283	0.02007077354917451	0.06562457304599195	Tbc1d16	11	119143045	119228499	85455	-	ENSMUSG00000039976	Tbc1d16	protein_coding	chromosome	TBC1 domain family, member 16 [Source:MGI Symbol;Acc:MGI:2652878]	ENSMUSG00000039976.4	ENSMUST00000036113	Tbc1d16
ENSMUSG00000040021	3395.2847773845942	-0.40910333227696744	0.08325163683193143	-4.914057523011422	8.921055662789368e-7	9.644251535452992e-6	Lats1	10	7681214	7716460	35247	+	ENSMUSG00000040021	Lats1	protein_coding	chromosome	large tumor suppressor [Source:MGI Symbol;Acc:MGI:1333883]	ENSMUSG00000040021.13	ENSMUST00000165952	Lats1
ENSMUSG00000040043	987.2750992738623	-0.7781529676224959	0.19355089002348672	-4.020405008357594	5.809817267301821e-5	4.3222688613538276e-4	Rbms2	10	128131558	128180297	48740	-	ENSMUSG00000040043	Rbms2	protein_coding	chromosome	RNA binding motif, single stranded interacting protein 2 [Source:MGI Symbol;Acc:MGI:1861776]	ENSMUSG00000040043.17	ENSMUST00000092033	Rbms2
ENSMUSG00000040084	233.75622389480122	1.703824676819731	0.6145945601452212	2.772274255758362	0.005566611474018265	0.02330882312474291	Bub1b	2	118598211	118641591	43381	+	ENSMUSG00000040084	Bub1b	protein_coding	chromosome	BUB1B, mitotic checkpoint serine/threonine kinase [Source:MGI Symbol;Acc:MGI:1333889]	ENSMUSG00000040084.9	ENSMUST00000038341	Bub1b
ENSMUSG00000040167	889.2599372759904	-0.9174715100787285	0.22171287895534647	-4.138106520476465	3.5018379565480686e-5	2.7259178057523746e-4	Ikzf5	7	131388652	131410521	21870	-	ENSMUSG00000040167	Ikzf5	protein_coding	chromosome	IKAROS family zinc finger 5 [Source:MGI Symbol;Acc:MGI:1914393]	ENSMUSG00000040167.16	ENSMUST00000046306	Ikzf5
ENSMUSG00000040325	313.8990321469575	1.432351320721207	0.4149258416122041	3.4520658321876807	5.563119776417557e-4	0.0032264997440938515	Vprbp	9	106821874	106880992	59119	+	ENSMUSG00000040325	Dcaf1	protein_coding	chromosome	DDB1 and CUL4 associated factor 1 [Source:MGI Symbol;Acc:MGI:2445220]	ENSMUSG00000040325.16	ENSMUST00000159645	Dcaf1
ENSMUSG00000040356	581.6915135087672	1.4777605617059744	0.36842881494981905	4.01097987383872	6.046726530658821e-5	4.4758714571182536e-4	Skiv2l	17	34839228	34850210	10983	-	ENSMUSG00000040356	Skiv2l	protein_coding	chromosome	superkiller viralicidic activity 2-like (S. cerevisiae) [Source:MGI Symbol;Acc:MGI:1099835]	ENSMUSG00000040356.16	ENSMUST00000046022	Skiv2l
ENSMUSG00000040451	157.00433832479078	-1.5356685810144366	0.3679504023832137	-4.173574946699109	2.998569576172327e-5	2.3654711841005307e-4	Sgms1	19	32122727	32389714	266988	-	ENSMUSG00000040451	Sgms1	protein_coding	chromosome	sphingomyelin synthase 1 [Source:MGI Symbol;Acc:MGI:2444110]	ENSMUSG00000040451.18	ENSMUST00000142618	Sgms1
ENSMUSG00000040462	502.4820720922515	2.0641820413762444	0.32994596007050603	6.256121581046636	3.946691114479885e-10	7.1748038467561675e-9	Os9	10	127095650	127121131	25482	-	ENSMUSG00000040462	Os9	protein_coding	chromosome	amplified in osteosarcoma [Source:MGI Symbol;Acc:MGI:1924301]	ENSMUSG00000040462.13	ENSMUST00000164259	Os9
ENSMUSG00000040479	505.7196044531447	1.6142265873301989	0.32390498587650285	4.983642295477552	6.239838695444049e-7	7.03559027207626e-6	Dgkz	2	91932824	91975864	43041	-	ENSMUSG00000040479	Dgkz	protein_coding	chromosome	diacylglycerol kinase zeta [Source:MGI Symbol;Acc:MGI:1278339]	ENSMUSG00000040479.12	ENSMUST00000111303	Dgkz
ENSMUSG00000040520	214.34319862863774	-4.060659887608748	1.227711977062088	-3.307502055429888	9.413202107000592e-4	0.0050695093032298985	Manea	4	26324506	26346891	22386	-	ENSMUSG00000040520	Manea	protein_coding	chromosome	mannosidase, endo-alpha [Source:MGI Symbol;Acc:MGI:2444484]	ENSMUSG00000040520.7	ENSMUST00000041374	Manea
ENSMUSG00000040596	27.751959054449916	-4.156807716145772	1.4071174793975865	-2.954129827116766	0.0031355206759291258	0.014389385169831593	Pogk	1	166384622	166409863	25242	-	ENSMUSG00000040596	Pogk	protein_coding	chromosome	pogo transposable element with KRAB domain [Source:MGI Symbol;Acc:MGI:1918842]	ENSMUSG00000040596.15	ENSMUST00000169324	Pogk
ENSMUSG00000040669	110.68193671870617	1.5489819437559444	0.6853204474574014	2.2602301587568303	0.023806970009809848	0.07463155150729836	Phc1	6	122317731	122340561	22831	-	ENSMUSG00000040669	Phc1	protein_coding	chromosome	polyhomeotic 1 [Source:MGI Symbol;Acc:MGI:103248]	ENSMUSG00000040669.14	ENSMUST00000160696	Phc1
ENSMUSG00000040675	840.5481564707275	2.363116945680534	0.25574511650980863	9.240125394886675	2.462085295075029e-20	1.3406966315126153e-18	Mthfd1l	10	3973118	4167081	193964	+	ENSMUSG00000040675	Mthfd1l	protein_coding	chromosome	methylenetetrahydrofolate dehydrogenase (NADP+ dependent) 1-like [Source:MGI Symbol;Acc:MGI:1924836]	ENSMUSG00000040675.17	ENSMUST00000120585	Mthfd1l
ENSMUSG00000040690	551.9401658725047	1.7021271208613045	0.29902908338676976	5.692179173955938	1.2542812867140312e-8	1.8692767453999033e-7	Col16a1	4	130047840	130099283	51444	+	ENSMUSG00000040690	Col16a1	protein_coding	chromosome	collagen, type XVI, alpha 1 [Source:MGI Symbol;Acc:MGI:1095396]	ENSMUSG00000040690.15	ENSMUST00000044565	Col16a1
ENSMUSG00000040701	44.79572714226189	-3.370824926919845	1.2940406058815346	-2.604883426068033	0.009190552368475696	0.03514280785370973	Ap1g2	14	55098575	55106593	8019	-	ENSMUSG00000040701	Ap1g2	protein_coding	chromosome	adaptor protein complex AP-1, gamma 2 subunit [Source:MGI Symbol;Acc:MGI:1328307]	ENSMUSG00000040701.16	ENSMUST00000036041	Ap1g2
ENSMUSG00000040711	1411.3591815379878	1.2823959276354662	0.24353265847323663	5.2658067943540185	1.3957501517364862e-7	1.7520611830015529e-6	Sh3pxd2b	11	32347820	32428173	80354	+	ENSMUSG00000040711	Sh3pxd2b	protein_coding	chromosome	SH3 and PX domains 2B [Source:MGI Symbol;Acc:MGI:2442062]	ENSMUSG00000040711.8	ENSMUST00000038753	Sh3pxd2b
ENSMUSG00000040713	60.572257406154776	-1.8728869688959202	0.5406275366048682	-3.4642833412770995	5.316462079025143e-4	0.0031048772082171664	Creg1	1	165763746	165775308	11563	+	ENSMUSG00000040713	Creg1	protein_coding	chromosome	cellular repressor of E1A-stimulated genes 1 [Source:MGI Symbol;Acc:MGI:1344382]	ENSMUSG00000040713.12	ENSMUST00000111432	Creg1
ENSMUSG00000040731	1882.3962936730304	0.4373306717395749	0.16393575497867482	2.667695474952758	0.007637344705657269	0.030144445781188186	Eif4h	5	134619721	134639490	19770	-	ENSMUSG00000040731	Eif4h	protein_coding	chromosome	eukaryotic translation initiation factor 4H [Source:MGI Symbol;Acc:MGI:1341822]	ENSMUSG00000040731.13	ENSMUST00000202622	Eif4h
ENSMUSG00000040785	1037.3770085655506	1.449290977902425	0.31356823836100306	4.621931690141058	3.8018321311266496e-6	3.591738917776036e-5	Ttc3	16	94370618	94469343	98726	+	ENSMUSG00000040785	Ttc3	protein_coding	chromosome	tetratricopeptide repeat domain 3 [Source:MGI Symbol;Acc:MGI:1276539]	ENSMUSG00000040785.19	ENSMUST00000232660	Ttc3
ENSMUSG00000040957	26.388948529261427	3.2603115035989187	1.5150142698099338	2.152000524726372	0.03139731303661036	0.0924624927232376	Cables1	18	11839220	11945630	106411	+	ENSMUSG00000040957	Cables1	protein_coding	chromosome	CDK5 and Abl enzyme substrate 1 [Source:MGI Symbol;Acc:MGI:1927065]	ENSMUSG00000040957.15	ENSMUST00000171109	Cables1
ENSMUSG00000040964	260.14394587820914	2.195728887902636	0.6953139043821808	3.1578958425312162	0.0015891232549077785	0.008015123380885631	Arhgef10l	4	140514485	140666012	151528	-	ENSMUSG00000040964	Arhgef10l	protein_coding	chromosome	Rho guanine nucleotide exchange factor (GEF) 10-like [Source:MGI Symbol;Acc:MGI:1920004]	ENSMUSG00000040964.16	ENSMUST00000105799	Arhgef10l
ENSMUSG00000041126	385.9613148063118	-0.8484554749093169	0.23039039483427845	-3.6826859709998647	2.3078938931666304e-4	0.0014915081302981268	H2afv	11	6427229	6444443	17215	-	ENSMUSG00000041126	H2az2	protein_coding	chromosome	H2A.Z histone variant 2 [Source:MGI Symbol;Acc:MGI:1924855]	ENSMUSG00000041126.16	ENSMUST00000109737	H2az2
ENSMUSG00000041130	445.73231906087887	0.6736830366847272	0.2748762043396172	2.450859790876525	0.01425154542508738	0.05006770528371498	Zfp598	17	24669687	24682016	12330	+	ENSMUSG00000041130	Zfp598	protein_coding	chromosome	zinc finger protein 598 [Source:MGI Symbol;Acc:MGI:2670965]	ENSMUSG00000041130.10	ENSMUST00000234956	Zfp598
ENSMUSG00000041241	535.8737335432405	1.4096643437581928	0.2498959418952192	5.64100534433353	1.6906011397880442e-8	2.467103052876796e-7	Mul1	4	138434671	138442265	7595	+	ENSMUSG00000041241	Mul1	protein_coding	chromosome	mitochondrial ubiquitin ligase activator of NFKB 1 [Source:MGI Symbol;Acc:MGI:1915600]	ENSMUSG00000041241.12	ENSMUST00000044058	Mul1
ENSMUSG00000041264	2904.4433001736834	0.8122924874654168	0.12086223936220167	6.720812817567671	1.8071362114252516e-11	3.843677417501593e-10	Uspl1	5	149184350	149215434	31085	+	ENSMUSG00000041264	Uspl1	protein_coding	chromosome	ubiquitin specific peptidase like 1 [Source:MGI Symbol;Acc:MGI:2442342]	ENSMUSG00000041264.16	ENSMUST00000122160	Uspl1
ENSMUSG00000041272	32.21527613368318	-2.101585283319344	0.8869736881164424	-2.369388530320695	0.017817525094043628	0.05972349106758083	Tox	4	6686353	6991557	305205	-	ENSMUSG00000041272	Tox	protein_coding	chromosome	thymocyte selection-associated high mobility group box [Source:MGI Symbol;Acc:MGI:2181659]	ENSMUSG00000041272.11	ENSMUST00000039987	Tox
ENSMUSG00000041278	178.32897373608208	-1.849076223979262	0.39446324306590524	-4.687575474986211	2.764607565941917e-6	2.7030186359608335e-5	Ttc1	11	43729512	43748008	18497	-	ENSMUSG00000041278	Ttc1	protein_coding	chromosome	tetratricopeptide repeat domain 1 [Source:MGI Symbol;Acc:MGI:1914077]	ENSMUSG00000041278.10	ENSMUST00000048578	Ttc1
ENSMUSG00000041459	1762.3677269186828	-0.8182834698196502	0.19707816139325673	-4.152075826335818	3.294730505436962e-5	2.576636981712071e-4	Tardbp	4	148612382	148627019	14638	-	ENSMUSG00000041459	Tardbp	protein_coding	chromosome	TAR DNA binding protein [Source:MGI Symbol;Acc:MGI:2387629]	ENSMUSG00000041459.15	ENSMUST00000084125	Tardbp
ENSMUSG00000041556	47.75870531861226	3.7476580062855556	1.4222004475064096	2.6351123801546024	0.008410943071484765	0.03262846715263978	Fbxo2	4	148160621	148166424	5804	+	ENSMUSG00000041556	Fbxo2	protein_coding	chromosome	F-box protein 2 [Source:MGI Symbol;Acc:MGI:2446216]	ENSMUSG00000041556.8	ENSMUST00000047951	Fbxo2
ENSMUSG00000041617	19.45139456825546	3.4868094105508263	1.536867087899802	2.268777461631837	0.023281862239314447	0.073411627539459	Ccdc74a	16	17646470	17650738	4269	+	ENSMUSG00000041617	Ccdc74a	protein_coding	chromosome	coiled-coil domain containing 74A [Source:MGI Symbol;Acc:MGI:1919565]	ENSMUSG00000041617.10	ENSMUST00000056962	Ccdc74a
ENSMUSG00000041629	573.3806253006369	-0.6746424671514687	0.20557936982062372	-3.2816642435479855	0.0010319640472522546	0.005502248922838178	Fam104a	11	113661319	113684155	22837	-	ENSMUSG00000041629	Fam104a	protein_coding	chromosome	family with sequence similarity 104, member A [Source:MGI Symbol;Acc:MGI:106351]	ENSMUSG00000041629.7	ENSMUST00000120194	Fam104a
ENSMUSG00000041671	57.065196643348386	3.4673447192583113	1.4917853572216315	2.324291964975478	0.02010985117071511	0.06570335263054199	Pyroxd1	6	142345654	142363257	17604	+	ENSMUSG00000041671	Pyroxd1	protein_coding	chromosome	pyridine nucleotide-disulphide oxidoreductase domain 1 [Source:MGI Symbol;Acc:MGI:2676395]	ENSMUSG00000041671.13	ENSMUST00000041852	Pyroxd1
ENSMUSG00000041685	149.0333131379215	-1.7509211924822052	0.4583312305866151	-3.820209219086408	1.333385204466165e-4	9.118184171471531e-4	Fcho2	13	98723403	98815449	92047	-	ENSMUSG00000041685	Fcho2	protein_coding	chromosome	FCH domain only 2 [Source:MGI Symbol;Acc:MGI:3505790]	ENSMUSG00000041685.16	ENSMUST00000040340	Fcho2
ENSMUSG00000041842	263.81102171260187	1.0504130002295236	0.3694429754263714	2.843234464039409	0.0044658204438963525	0.019404130055821533	Fhdc1	3	84442198	84480429	38232	-	ENSMUSG00000041842	Fhdc1	protein_coding	chromosome	FH2 domain containing 1 [Source:MGI Symbol;Acc:MGI:2684972]	ENSMUSG00000041842.15	ENSMUST00000107689	Fhdc1
ENSMUSG00000041859	623.7658007834905	2.0304276252780213	0.2791228228359457	7.274316032807551	3.4818000663204565e-13	9.040382423854572e-12	Mcm3	1	20802968	20820312	17345	-	ENSMUSG00000041859	Mcm3	protein_coding	chromosome	minichromosome maintenance complex component 3 [Source:MGI Symbol;Acc:MGI:101845]	ENSMUSG00000041859.10	ENSMUST00000053266	Mcm3
ENSMUSG00000041936	219.5997388295503	3.0028993424455734	0.6080959883822359	4.938199560293787	7.884713490255004e-7	8.610956366980442e-6	Agrn	4	156165290	156197488	32199	-	ENSMUSG00000041936	Agrn	protein_coding	chromosome	agrin [Source:MGI Symbol;Acc:MGI:87961]	ENSMUSG00000041936.18	ENSMUST00000180572	Agrn
ENSMUSG00000041995	179.73069917502778	-1.7340535593160442	0.3919173300811568	-4.424539121444216	9.664838927973522e-6	8.426822495984031e-5	Zbed3	13	95323612	95337841	14230	+	ENSMUSG00000041995	Zbed3	protein_coding	chromosome	zinc finger, BED type containing 3 [Source:MGI Symbol;Acc:MGI:1919364]	ENSMUSG00000041995.8	ENSMUST00000221807	Zbed3
ENSMUSG00000041997	574.2484311219357	-1.0413196017769466	0.20036184341755206	-5.197195154602601	2.0231793600725455e-7	2.476236798457157e-6	Tlk1	2	70712407	70825728	113322	-	ENSMUSG00000041997	Tlk1	protein_coding	chromosome	tousled-like kinase 1 [Source:MGI Symbol;Acc:MGI:2441683]	ENSMUSG00000041997.16	ENSMUST00000038584	Tlk1
ENSMUSG00000042043	699.9970239873593	-1.8955545568374499	0.19487120399793567	-9.727217351505306	2.3082071183770544e-22	1.5167112919749115e-20	Tbca	13	94788910	94842922	54013	+	ENSMUSG00000042043	Tbca	protein_coding	chromosome	tubulin cofactor A [Source:MGI Symbol;Acc:MGI:107549]	ENSMUSG00000042043.6	ENSMUST00000046644	Tbca
ENSMUSG00000042133	508.8338217255065	-1.1120667236330313	0.3630521113358005	-3.0631049618230675	0.0021905321181251384	0.010581124752931367	Ppig	2	69722545	69754012	31468	+	ENSMUSG00000042133	Ppig	protein_coding	chromosome	peptidyl-prolyl isomerase G (cyclophilin G) [Source:MGI Symbol;Acc:MGI:2445173]	ENSMUSG00000042133.16	ENSMUST00000040915	Ppig
ENSMUSG00000042148	191.22337783865024	-1.058797248927729	0.3685496143799568	-2.872875747568034	0.004067540578514142	0.01789170242501247	Cox10	11	63962627	64079468	116842	-	ENSMUSG00000042148	Cox10	protein_coding	chromosome	heme A:farnesyltransferase cytochrome c oxidase assembly factor 10 [Source:MGI Symbol;Acc:MGI:1917633]	ENSMUSG00000042148.8	ENSMUST00000049091	Cox10
ENSMUSG00000042331	581.4416790697874	1.3766659005459678	0.3963692115470149	3.473190804030641	5.143095815270009e-4	0.0030188399987638734	Specc1	11	61956763	62223013	266251	+	ENSMUSG00000042331	Specc1	protein_coding	chromosome	sperm antigen with calponin homology and coiled-coil domains 1 [Source:MGI Symbol;Acc:MGI:2442356]	ENSMUSG00000042331.13	ENSMUST00000201364	Specc1
ENSMUSG00000042605	212.96838146954562	-1.6848849238965762	0.49918260171836676	-3.3752877566177064	7.373854515707125e-4	0.004098541878740031	Atxn2	5	121711337	121816493	105157	+	ENSMUSG00000042605	Atxn2	protein_coding	chromosome	ataxin 2 [Source:MGI Symbol;Acc:MGI:1277223]	ENSMUSG00000042605.16	ENSMUST00000051950	Atxn2
ENSMUSG00000042814	74.99205415088757	-2.3301942861905363	0.5624037568579722	-4.1432765300303585	3.42378687716588e-5	2.672234986677178e-4	Mcts2	2	152687035	152687946	912	+	ENSMUSG00000042814	Mcts2	protein_coding	chromosome	malignant T cell amplified sequence 2 [Source:MGI Symbol;Acc:MGI:1913655]	ENSMUSG00000042814.8	ENSMUST00000062148	Mcts2
ENSMUSG00000043131	813.9886107130566	-1.3088307496233844	0.3020941389257794	-4.332526126714915	1.4740816363297014e-5	1.2322777687640333e-4	Mob1a	6	83326016	83343776	17761	+	ENSMUSG00000043131	Mob1a	protein_coding	chromosome	MOB kinase activator 1A [Source:MGI Symbol;Acc:MGI:2442631]	ENSMUSG00000043131.14	ENSMUST00000055261	Mob1a
ENSMUSG00000043183	192.71827285813958	2.3106422192503473	0.5684336220107675	4.064928832106589	4.804712074169311e-5	3.6460015107341574e-4	Simc1	13	54503779	54551290	47512	+	ENSMUSG00000043183	Simc1	protein_coding	chromosome	SUMO-interacting motifs containing 1 [Source:MGI Symbol;Acc:MGI:2442599]	ENSMUSG00000043183.18	ENSMUST00000121401	Simc1
ENSMUSG00000043279	924.7234656030168	1.4872985846250344	0.19329813955641378	7.694324363587413	1.4224378794654236e-14	4.356956858925081e-13	Trim56	5	137105644	137116209	10566	-	ENSMUSG00000043279	Trim56	protein_coding	chromosome	tripartite motif-containing 56 [Source:MGI Symbol;Acc:MGI:2685298]	ENSMUSG00000043279.9	ENSMUST00000054384	Trim56
ENSMUSG00000043535	697.0202160030005	1.5959358707316198	0.3651278288961618	4.370896284614575	1.2373756140763025e-5	1.050831189369348e-4	Setx	2	29124181	29182471	58291	+	ENSMUSG00000043535	Setx	protein_coding	chromosome	senataxin [Source:MGI Symbol;Acc:MGI:2443480]	ENSMUSG00000043535.13	ENSMUST00000061578	Setx
ENSMUSG00000043683	1734.706332370394	1.5839872566691926	0.17448519044325353	9.07806131079268	1.1052589945321992e-19	5.652198388559881e-18	Fem1a	17	56256810	56263610	6801	+	ENSMUSG00000043683	Fem1a	protein_coding	chromosome	fem 1 homolog a [Source:MGI Symbol;Acc:MGI:1335089]	ENSMUSG00000043683.4	ENSMUST00000060253	Fem1a
ENSMUSG00000043885	349.10488143436135	1.3345173187891337	0.3246395305405516	4.110766537171404	3.943477740872831e-5	3.0256480879416983e-4	Slc36a4	9	15709738	15743361	33624	+	ENSMUSG00000043885	Slc36a4	protein_coding	chromosome	solute carrier family 36 (proton/amino acid symporter), member 4 [Source:MGI Symbol;Acc:MGI:2442595]	ENSMUSG00000043885.14	ENSMUST00000061568	Slc36a4
ENSMUSG00000044221	440.35189598503865	-1.317719597094711	0.46531805624534567	-2.831868609886749	0.004627686006585734	0.0199819540416525	Grsf1	5	88659448	88676171	16724	-	ENSMUSG00000044221	Grsf1	protein_coding	chromosome	G-rich RNA sequence binding factor 1 [Source:MGI Symbol;Acc:MGI:106479]	ENSMUSG00000044221.14	ENSMUST00000078945	Grsf1
ENSMUSG00000044345	983.4546818798594	0.42435086725942056	0.14531191605356192	2.9202757680450997	0.003497217686508067	0.015730124064515443	Marveld1	19	42147400	42151703	4304	+	ENSMUSG00000044345	Marveld1	protein_coding	chromosome	MARVEL (membrane-associating) domain containing 1 [Source:MGI Symbol;Acc:MGI:2147570]	ENSMUSG00000044345.9	ENSMUST00000061111	Marveld1
ENSMUSG00000044408	374.3666845701202	-0.802770668922323	0.21696058615515768	-3.7000760513627475	2.155348658074377e-4	0.0014044992197379956	Sptssa	12	54645392	54656573	11182	-	ENSMUSG00000044408	Sptssa	protein_coding	chromosome	serine palmitoyltransferase, small subunit A [Source:MGI Symbol;Acc:MGI:1913399]	ENSMUSG00000044408.7	ENSMUST00000056228	Sptssa
ENSMUSG00000044636	268.92732011583763	1.3578751257863542	0.33061020622739373	4.107178484539608	4.0052172888768476e-5	3.071014716542991e-4	Csrnp2	15	100479570	100495488	15919	-	ENSMUSG00000044636	Csrnp2	protein_coding	chromosome	cysteine-serine-rich nuclear protein 2 [Source:MGI Symbol;Acc:MGI:2386852]	ENSMUSG00000044636.6	ENSMUST00000061457	Csrnp2
ENSMUSG00000044906	121.5043567347078	-1.1018093844252286	0.3470216713771526	-3.1750448899998296	0.0014981332311319647	0.0076074236081191985	4930503L19Rik	18	70452212	70472509	20298	-	ENSMUSG00000044906	4930503L19Rik	protein_coding	chromosome	RIKEN cDNA 4930503L19 gene [Source:MGI Symbol;Acc:MGI:1922045]	ENSMUSG00000044906.6	ENSMUST00000067556	4930503L19Rik
ENSMUSG00000044948	283.75501969488676	0.74001200761632	0.30139776747026514	2.4552670506735823	0.014077996239589361	0.04966568439413619	Cfap43	19	47736857	47919287	182431	-	ENSMUSG00000044948	Cfap43	protein_coding	chromosome	cilia and flagella associated protein 43 [Source:MGI Symbol;Acc:MGI:1289258]	ENSMUSG00000044948.17	ENSMUST00000160247	Cfap43
ENSMUSG00000045095	115.65688905681341	2.2239401148575335	0.8966553101985439	2.4802620243949622	0.01312858669378911	0.04705743587033459	Magi1	6	93675455	94283917	608463	-	ENSMUSG00000045095	Magi1	protein_coding	chromosome	membrane associated guanylate kinase, WW and PDZ domain containing 1 [Source:MGI Symbol;Acc:MGI:1203522]	ENSMUSG00000045095.16	ENSMUST00000089317	Magi1
ENSMUSG00000045160	134.1398514626066	-0.9809427628551186	0.3435881530406417	-2.8549958843868715	0.0043037386636327	0.018797094007295883	Bola3	6	83349147	83360136	10990	+	ENSMUSG00000045160	Bola3	protein_coding	chromosome	bolA-like 3 (E. coli) [Source:MGI Symbol;Acc:MGI:1925903]	ENSMUSG00000045160.14	ENSMUST00000136501	Bola3
ENSMUSG00000045294	781.7650107587765	-1.0139783687535526	0.19473278517237955	-5.207024425065189	1.918928428769962e-7	2.3584572810023297e-6	Insig1	5	28071363	28078662	7300	+	ENSMUSG00000045294	Insig1	protein_coding	chromosome	insulin induced gene 1 [Source:MGI Symbol;Acc:MGI:1916289]	ENSMUSG00000045294.11	ENSMUST00000059155	Insig1
ENSMUSG00000045410	85.500629969258	-1.877651672970081	0.5525696073193631	-3.398036461105747	6.787137374897498e-4	0.0038214604980155273	Akr1e1	13	4590750	4609174	18425	-	ENSMUSG00000045410	Akr1e1	protein_coding	chromosome	aldo-keto reductase family 1, member E1 [Source:MGI Symbol;Acc:MGI:1914758]	ENSMUSG00000045410.18	ENSMUST00000091848	Akr1e1
ENSMUSG00000045838	178.30800545439175	1.2176217042153354	0.49652578813862824	2.4522829091716374	0.01419530061602783	0.0499148358283167	A430105I19Rik	2	118754158	118762661	8504	-	ENSMUSG00000045838	Ccdc9b	protein_coding	chromosome	coiled-coil domain containing 9B [Source:MGI Symbol;Acc:MGI:2685199]	ENSMUSG00000045838.8	ENSMUST00000059997	Ccdc9b
ENSMUSG00000045954	3565.252735308395	-0.29057745254412665	0.0818079774155575	-3.551945198059221	3.823944939513248e-4	0.002320807037077132	Sdpr	1	51289126	51302960	13835	+	ENSMUSG00000045954	Cavin2	protein_coding	chromosome	caveolae associated 2 [Source:MGI Symbol;Acc:MGI:99513]	ENSMUSG00000045954.7	ENSMUST00000051572	Cavin2
ENSMUSG00000045996	87.89960271400714	-1.6105946327510037	0.6685974524295641	-2.40891530007838	0.016000010772903858	0.054879790518526136	Polr2k	15	36174010	36177010	3001	+	ENSMUSG00000045996	Polr2k	protein_coding	chromosome	polymerase (RNA) II (DNA directed) polypeptide K [Source:MGI Symbol;Acc:MGI:102725]	ENSMUSG00000045996.12	ENSMUST00000057177	Polr2k
ENSMUSG00000046058	87.40663315016269	-0.8636557086293165	0.4067625104391099	-2.123243136878518	0.03373348292905688	0.09759162708806393	Eid2	7	28267881	28269272	1392	+	ENSMUSG00000046058	Eid2	protein_coding	chromosome	EP300 interacting inhibitor of differentiation 2 [Source:MGI Symbol;Acc:MGI:2681174]	ENSMUSG00000046058.7	ENSMUST00000059596	Eid2
ENSMUSG00000046138	934.9453835804467	-0.5022006806094625	0.17055139876854358	-2.944570869752891	0.0032340287146788815	0.0147665550240889	9930021J03Rik	19	29714402	29805989	91588	-	ENSMUSG00000046138	9930021J03Rik	protein_coding	chromosome	RIKEN cDNA 9930021J03 gene [Source:MGI Symbol;Acc:MGI:2444398]	ENSMUSG00000046138.15	ENSMUST00000175726	9930021J03Rik
ENSMUSG00000046139	249.3684207468582	-0.9944644455525786	0.3255253544041601	-3.0549523473304903	0.00225096283839372	0.010828558243430238	Patl1	19	11912399	11945091	32693	+	ENSMUSG00000046139	Patl1	protein_coding	chromosome	protein associated with topoisomerase II homolog 1 (yeast) [Source:MGI Symbol;Acc:MGI:2147679]	ENSMUSG00000046139.8	ENSMUST00000061618	Patl1
ENSMUSG00000046432	820.6463678654939	-0.9409014346872218	0.16018688041220813	-5.873773384349608	4.259856040086552e-9	6.752618159501083e-8	Ngfrap1	X	136270253	136271978	1726	+	ENSMUSG00000046432	Bex3	protein_coding	chromosome	brain expressed X-linked 3 [Source:MGI Symbol;Acc:MGI:1338016]	ENSMUSG00000046432.12	ENSMUST00000178632	Bex3
ENSMUSG00000046516	127.49007535510378	-1.8350350993743478	0.4139001891971494	-4.433520803490819	9.270655738289056e-6	8.119244437360824e-5	Cox17	16	38346991	38352763	5773	+	ENSMUSG00000046516	Cox17	protein_coding	chromosome	cytochrome c oxidase assembly protein 17, copper chaperone [Source:MGI Symbol;Acc:MGI:1333806]	ENSMUSG00000046516.10	ENSMUST00000120495	Cox17
ENSMUSG00000046756	619.1239026543954	0.933898819976326	0.35190372438361334	2.6538475022170402	0.00795797825995058	0.031148665655087757	Mrps7	11	115603925	115608036	4112	+	ENSMUSG00000046756	Mrps7	protein_coding	chromosome	mitchondrial ribosomal protein S7 [Source:MGI Symbol;Acc:MGI:1354367]	ENSMUSG00000046756.10	ENSMUST00000058109	Mrps7
ENSMUSG00000046791	343.35016791484	0.8207411739889109	0.3727879870439564	2.2016298875321194	0.02769146296406701	0.08368627630610385	2410016O06Rik	12	83950608	83952951	2344	+	ENSMUSG00000046791	Riox1	protein_coding	chromosome	ribosomal oxygenase 1 [Source:MGI Symbol;Acc:MGI:1919202]	ENSMUSG00000046791.8	ENSMUST00000053744	Riox1
ENSMUSG00000047084	128.89828028028265	-0.8294882297267472	0.37155944059581864	-2.232450959654292	0.025585172977787125	0.07855202416202875	Ngrn	7	80261215	80265374	4160	+	ENSMUSG00000047084	Ngrn	protein_coding	chromosome	neugrin, neurite outgrowth associated [Source:MGI Symbol;Acc:MGI:1933212]	ENSMUSG00000047084.8	ENSMUST00000117989	Ngrn
ENSMUSG00000047126	3162.4411058299083	1.4081247241804478	0.15236573035534787	9.241741701998308	2.4251695831896092e-20	1.3267369598826132e-18	Cltc	11	86694351	86757565	63215	-	ENSMUSG00000047126	Cltc	protein_coding	chromosome	clathrin, heavy polypeptide (Hc) [Source:MGI Symbol;Acc:MGI:2388633]	ENSMUSG00000047126.17	ENSMUST00000103186	Cltc
ENSMUSG00000047388	377.1237113624735	0.6831837240196248	0.2734231996981357	2.4986311504432406	0.01246740005208676	0.04514653407027266	Atmin	8	116943393	116960445	17053	+	ENSMUSG00000047388	Atmin	protein_coding	chromosome	ATM interactor [Source:MGI Symbol;Acc:MGI:2682328]	ENSMUSG00000047388.10	ENSMUST00000109099	Atmin
ENSMUSG00000047459	1080.1872775269699	-1.255368563398957	0.15251180049463187	-8.231288066415187	1.852109734372526e-16	6.786453176227305e-15	Dynlrb1	2	155236533	155250277	13745	+	ENSMUSG00000047459	Dynlrb1	protein_coding	chromosome	dynein light chain roadblock-type 1 [Source:MGI Symbol;Acc:MGI:1914318]	ENSMUSG00000047459.14	ENSMUST00000150602	Dynlrb1
ENSMUSG00000047547	592.0320542233919	1.99437448386444	0.30203593013167335	6.603103422149104	4.0263843577606806e-11	8.236231794083674e-10	Cltb	13	54592401	54611344	18944	-	ENSMUSG00000047547	Cltb	protein_coding	chromosome	clathrin, light polypeptide (Lcb) [Source:MGI Symbol;Acc:MGI:1921575]	ENSMUSG00000047547.14	ENSMUST00000049575	Cltb
ENSMUSG00000047557	520.7315425077334	-1.4288403618998284	0.2304887131685459	-6.199177140856275	5.675912131867712e-10	1.014590858587052e-8	Lxn	3	67457998	67463926	5929	-	ENSMUSG00000047557	Lxn	protein_coding	chromosome	latexin [Source:MGI Symbol;Acc:MGI:107633]	ENSMUSG00000047557.2	ENSMUST00000058981	Lxn
ENSMUSG00000047714	1171.3001098110149	-0.9026879178983539	0.12176960567363529	-7.413080734758408	1.2339871150327518e-13	3.431242658868848e-12	Ppp1r2	16	31251537	31275277	23741	-	ENSMUSG00000047714	Ppp1r2	protein_coding	chromosome	protein phosphatase 1, regulatory inhibitor subunit 2 [Source:MGI Symbol;Acc:MGI:1914099]	ENSMUSG00000047714.14	ENSMUST00000060188	Ppp1r2
ENSMUSG00000047866	426.8292883476917	0.6770102344022425	0.24070700548059473	2.812590489630854	0.004914419373229416	0.02099732532475897	Lonp2	8	86624043	86723873	99831	+	ENSMUSG00000047866	Lonp2	protein_coding	chromosome	lon peptidase 2, peroxisomal [Source:MGI Symbol;Acc:MGI:1914137]	ENSMUSG00000047866.18	ENSMUST00000034141	Lonp2
ENSMUSG00000047921	385.2080646689795	1.4955417749973947	0.31950120957834854	4.680864203835371	2.8566812462340497e-6	2.779179885707601e-5	Trappc9	15	72589620	73061204	471585	-	ENSMUSG00000047921	Trappc9	protein_coding	chromosome	trafficking protein particle complex 9 [Source:MGI Symbol;Acc:MGI:1923760]	ENSMUSG00000047921.17	ENSMUST00000089770	Trappc9
ENSMUSG00000048076	2886.90021812701	-0.2714694714305025	0.0926996856830841	-2.928483192042154	0.003406202483262727	0.015395458694556271	Arf1	11	59211412	59228270	16859	-	ENSMUSG00000048076	Arf1	protein_coding	chromosome	ADP-ribosylation factor 1 [Source:MGI Symbol;Acc:MGI:99431]	ENSMUSG00000048076.14	ENSMUST00000163300	Arf1
ENSMUSG00000048279	631.7516540732944	0.9727054514386683	0.28914018253275303	3.3641310001195794	7.678508713027138e-4	0.004246103407739784	Sacs	14	61138457	61240695	102239	+	ENSMUSG00000048279	Sacs	protein_coding	chromosome	sacsin [Source:MGI Symbol;Acc:MGI:1354724]	ENSMUSG00000048279.19	ENSMUST00000089394	Sacs
ENSMUSG00000048327	484.41697030606593	-0.8719542634195856	0.19057216773375243	-4.575454400234294	4.75187463458144e-6	4.418304304501731e-5	Ckap2l	2	129268210	129297212	29003	-	ENSMUSG00000048327	Ckap2l	protein_coding	chromosome	cytoskeleton associated protein 2-like [Source:MGI Symbol;Acc:MGI:1917716]	ENSMUSG00000048327.6	ENSMUST00000052708	Ckap2l
ENSMUSG00000048379	558.5277434639736	-0.4359140476103778	0.1830159496084159	-2.3818363838947754	0.017226549431331197	0.05815690999176738	Socs4	14	47276931	47296102	19172	+	ENSMUSG00000048379	Socs4	protein_coding	chromosome	suppressor of cytokine signaling 4 [Source:MGI Symbol;Acc:MGI:1914546]	ENSMUSG00000048379.9	ENSMUST00000065562	Socs4
ENSMUSG00000048612	4913.112252453665	2.522852938708626	0.13840964474985537	18.227435980116276	3.1263895345443108e-74	1.935399668700536e-71	Myof	19	37899036	38043577	144542	-	ENSMUSG00000048612	Myof	protein_coding	chromosome	myoferlin [Source:MGI Symbol;Acc:MGI:1919192]	ENSMUSG00000048612.16	ENSMUST00000041475	Myof
ENSMUSG00000048911	273.2359656693944	-1.2325625321162066	0.24792668070345344	-4.971479990047872	6.644372303932761e-7	7.435880783906483e-6	Rnf24	2	131298064	131352892	54829	-	ENSMUSG00000048911	Rnf24	protein_coding	chromosome	ring finger protein 24 [Source:MGI Symbol;Acc:MGI:1261771]	ENSMUSG00000048911.15	ENSMUST00000059372	Rnf24
ENSMUSG00000048920	71.77372364519559	3.3746845828323004	1.4941153479983478	2.2586506372170887	0.023905125305592263	0.07484889449503235	Fkrp	7	16809246	16816732	7487	-	ENSMUSG00000048920	Fkrp	protein_coding	chromosome	fukutin related protein [Source:MGI Symbol;Acc:MGI:2447586]	ENSMUSG00000048920.8	ENSMUST00000061390	Fkrp
ENSMUSG00000049124	182.65572270910093	-1.8373286511731786	0.4040442174360769	-4.547345493105242	5.432677587005118e-6	4.996024533100406e-5	Gm8186	17	26098991	26099221	231	-	ENSMUSG00000049124	Gm8186	processed_pseudogene	chromosome	predicted gene 8186 [Source:MGI Symbol;Acc:MGI:3643110]	ENSMUSG00000049124.4	ENSMUST00000053575	Gm8186
ENSMUSG00000049184	107.42604175764595	-1.6885755182596385	0.4755408146409062	-3.5508529789072423	3.839848506128745e-4	0.002329257252660459	Purg	8	33386325	33417467	31143	+	ENSMUSG00000049184	Purg	protein_coding	chromosome	purine-rich element binding protein G [Source:MGI Symbol;Acc:MGI:1922279]	ENSMUSG00000049184.6	ENSMUST00000070340	Purg
ENSMUSG00000049327	1742.2487713066976	-0.3571433914912479	0.10296656122050223	-3.468537622873776	5.232992485017678e-4	0.0030637360681323015	Setd8	5	124439930	124462308	22379	+	ENSMUSG00000049327	Kmt5a	protein_coding	chromosome	lysine methyltransferase 5A [Source:MGI Symbol;Acc:MGI:1915206]	ENSMUSG00000049327.17	ENSMUST00000100709	Kmt5a
ENSMUSG00000049401	330.03489183941605	1.7735880483140143	0.45916391266923107	3.8626468661348348	1.1216509087362477e-4	7.85289165985461e-4	Ogfr	2	180589245	180595836	6592	+	ENSMUSG00000049401	Ogfr	protein_coding	chromosome	opioid growth factor receptor [Source:MGI Symbol;Acc:MGI:1919325]	ENSMUSG00000049401.10	ENSMUST00000029087	Ogfr
ENSMUSG00000049553	312.77587165297797	2.450927063094254	0.5696711310823755	4.302354339840762	1.6899276587482574e-5	1.401758048109803e-4	Polr1a	6	71909053	71984935	75883	+	ENSMUSG00000049553	Polr1a	protein_coding	chromosome	polymerase (RNA) I polypeptide A [Source:MGI Symbol;Acc:MGI:1096397]	ENSMUSG00000049553.11	ENSMUST00000055296	Polr1a
ENSMUSG00000049562	66.08859756794749	4.980662932134518	1.4895857770801386	3.3436563431060216	8.268209059615479e-4	0.004523287207404524	Ap5b1	19	5568025	5571261	3237	+	ENSMUSG00000049562	Ap5b1	protein_coding	chromosome	adaptor-related protein complex 5, beta 1 subunit [Source:MGI Symbol;Acc:MGI:2685808]	ENSMUSG00000049562.6	ENSMUST00000096318	Ap5b1
ENSMUSG00000049871	25.517520974934566	3.6885115468454956	1.5138337080987334	2.4365368052730187	0.014828660318126652	0.051525761495363566	Nlrc3	16	3945007	3976632	31626	-	ENSMUSG00000049871	Nlrc3	protein_coding	chromosome	NLR family, CARD domain containing 3 [Source:MGI Symbol;Acc:MGI:2444070]	ENSMUSG00000049871.14	ENSMUST00000177551	Nlrc3
ENSMUSG00000050148	1524.7681769423252	-0.6977913252638409	0.14997044799890613	-4.652858843689861	3.273643554791667e-6	3.14323228501711e-5	Ubqln2	X	153498227	153501570	3344	+	ENSMUSG00000050148	Ubqln2	protein_coding	chromosome	ubiquilin 2 [Source:MGI Symbol;Acc:MGI:1860283]	ENSMUSG00000050148.9	ENSMUST00000060714	Ubqln2
ENSMUSG00000050608	767.8543353474168	-1.3083338114802305	0.2070456254707968	-6.319060393114982	2.6315842631664625e-10	4.9053397945109245e-9	Minos1	4	139101814	139131113	29300	-	ENSMUSG00000050608	Micos10	protein_coding	chromosome	mitochondrial contact site and cristae organizing system subunit 10 [Source:MGI Symbol;Acc:MGI:1913628]	ENSMUSG00000050608.11	ENSMUST00000143971	Micos10
ENSMUSG00000050705	67.26859048848121	-2.90430703810975	1.135238069367329	-2.5583242109986037	0.01051779820332522	0.03918604449398519	2310061I04Rik	17	35892677	35897431	4755	-	ENSMUSG00000050705	2310061I04Rik	protein_coding	chromosome	RIKEN cDNA 2310061I04 gene [Source:MGI Symbol;Acc:MGI:1916912]	ENSMUSG00000050705.15	ENSMUST00000148721	2310061I04Rik
ENSMUSG00000050953	1662.1942549376956	-0.8202429881673926	0.11576205198201324	-7.085594753407097	1.384484020036216e-12	3.336946935177454e-11	Gja1	10	56377330	56402513	25184	+	ENSMUSG00000050953	Gja1	protein_coding	chromosome	gap junction protein, alpha 1 [Source:MGI Symbol;Acc:MGI:95713]	ENSMUSG00000050953.10	ENSMUST00000220069	Gja1
ENSMUSG00000050989	301.2682550257196	0.95552593289344	0.4014238620545563	2.380341636899446	0.017296593800180438	0.0583689013283681	Sepn1	4	134537892	134552166	14275	-	ENSMUSG00000050989	Selenon	protein_coding	chromosome	selenoprotein N [Source:MGI Symbol;Acc:MGI:2151208]	ENSMUSG00000050989.9	ENSMUST00000060435	Selenon
ENSMUSG00000051220	471.8901111859637	0.6683296818174563	0.2107334069783437	3.1714462903650493	0.001516819142024493	0.007680080391085703	Ercc6l	X	102141716	102157091	15376	-	ENSMUSG00000051220	Ercc6l	protein_coding	chromosome	excision repair cross-complementing rodent repair deficiency complementation group 6 like [Source:MGI Symbol;Acc:MGI:2654144]	ENSMUSG00000051220.2	ENSMUST00000056904	Ercc6l
ENSMUSG00000051223	1833.8045456387792	-0.47514462772496213	0.17050447532604746	-2.7866988641580583	0.00532479353408725	0.022472271814831083	Bzw1	1	58392898	58407353	14456	+	ENSMUSG00000051223	Bzw1	protein_coding	chromosome	basic leucine zipper and W2 domains 1 [Source:MGI Symbol;Acc:MGI:1914132]	ENSMUSG00000051223.14	ENSMUST00000050552	Bzw1
ENSMUSG00000051323	584.5878044512731	0.6136446780392807	0.27048330059883086	2.268697093982197	0.023286752452790473	0.073411627539459	Pcdh19	X	133582860	133688987	106128	-	ENSMUSG00000051323	Pcdh19	protein_coding	chromosome	protocadherin 19 [Source:MGI Symbol;Acc:MGI:2685563]	ENSMUSG00000051323.16	ENSMUST00000149154	Pcdh19
ENSMUSG00000051343	1255.8982743332638	0.7339426457593407	0.167240333150808	4.38855048858048	1.141086460361788e-5	9.818185037875164e-5	Rab11fip5	6	85334962	85374634	39673	-	ENSMUSG00000051343	Rab11fip5	protein_coding	chromosome	RAB11 family interacting protein 5 (class I) [Source:MGI Symbol;Acc:MGI:1098586]	ENSMUSG00000051343.11	ENSMUST00000204087	Rab11fip5
ENSMUSG00000051413	436.1332115522438	-1.4571514211486203	0.27422109754071783	-5.313783053954317	1.0737244091313012e-7	1.3772242639261028e-6	Plagl2	2	153227759	153241426	13668	-	ENSMUSG00000051413	Plagl2	protein_coding	chromosome	pleiomorphic adenoma gene-like 2 [Source:MGI Symbol;Acc:MGI:1933165]	ENSMUSG00000051413.17	ENSMUST00000109795	Plagl2
ENSMUSG00000051427	95.26601208437083	3.6718892937320406	1.4806383966121064	2.4799365612385857	0.013140575958996337	0.04707872507758602	Ccdc157	11	4141123	4160293	19171	-	ENSMUSG00000051427	Ccdc157	protein_coding	chromosome	coiled-coil domain containing 157 [Source:MGI Symbol;Acc:MGI:3041210]	ENSMUSG00000051427.14	ENSMUST00000093381	Ccdc157
ENSMUSG00000051515	56.87039401425855	1.788832211220391	0.6724083506610589	2.660336102997163	0.00780627095415088	0.030677366843542483	Fam181b	7	93079865	93081867	2003	+	ENSMUSG00000051515	Fam181b	protein_coding	chromosome	family with sequence similarity 181, member B [Source:MGI Symbol;Acc:MGI:1930951]	ENSMUSG00000051515.9	ENSMUST00000051179	Fam181b
ENSMUSG00000051695	3451.4352180595133	-1.6975231211438147	0.1068518270965179	-15.88670186809687	7.834246988321367e-57	2.879575408644872e-54	Pcbp1	6	86524492	86526321	1830	-	ENSMUSG00000051695	Pcbp1	protein_coding	chromosome	poly(rC) binding protein 1 [Source:MGI Symbol;Acc:MGI:1345635]	ENSMUSG00000051695.6	ENSMUST00000053015	Pcbp1
ENSMUSG00000051864	221.70865257033083	2.234626422815692	0.7475639307356725	2.9892111309016896	0.0027969878574666735	0.013075584729540148	Tbc1d22a	15	86214459	86498503	284045	+	ENSMUSG00000051864	Tbc1d22a	protein_coding	chromosome	TBC1 domain family, member 22a [Source:MGI Symbol;Acc:MGI:1289265]	ENSMUSG00000051864.10	ENSMUST00000063414	Tbc1d22a
ENSMUSG00000052031	496.439547814169	-0.4659766518213653	0.17889351873087017	-2.6047710119805227	0.00919356807908356	0.035142914444647656	Tagap1	17	6955011	6961156	6146	-	ENSMUSG00000052031	Tagap1	protein_coding	chromosome	T cell activation GTPase activating protein 1 [Source:MGI Symbol;Acc:MGI:1919786]	ENSMUSG00000052031.8	ENSMUST00000063683	Tagap1
ENSMUSG00000052125	147.56868021502413	-4.39703607759878	0.7734243301035779	-5.685153552138608	1.3069517652835233e-8	1.9385077759476419e-7	F730043M19Rik	12	33111711	33147597	35887	-	ENSMUSG00000052125	F730043M19Rik	bidirectional_promoter_lncRNA	chromosome	RIKEN cDNA F730043M19 gene [Source:MGI Symbol;Acc:MGI:2443237]	ENSMUSG00000052125.16	ENSMUST00000140105	F730043M19Rik
ENSMUSG00000052146	5942.938731494196	-0.6483615041870411	0.07115715410017007	-9.111684023707905	8.11129893223826e-20	4.202867755109534e-18	Rps10	17	27630418	27636669	6252	-	ENSMUSG00000052146	Rps10	protein_coding	chromosome	ribosomal protein S10 [Source:MGI Symbol;Acc:MGI:1914347]	ENSMUSG00000052146.16	ENSMUST00000114882	Rps10
ENSMUSG00000052151	332.3960558866887	1.2571184504263972	0.3807090271619792	3.3020452911181817	9.598257057390866e-4	0.005155009110001433	Ppap2c	10	79526430	79533796	7367	-	ENSMUSG00000052151	Plpp2	protein_coding	chromosome	phospholipid phosphatase 2 [Source:MGI Symbol;Acc:MGI:1354945]	ENSMUSG00000052151.12	ENSMUST00000063879	Plpp2
ENSMUSG00000052299	431.7064383830097	0.8751901162854231	0.35716004352053876	2.450414407106249	0.014269188333427456	0.05009119064566842	Ltn1	16	87376651	87432612	55962	-	ENSMUSG00000052299	Ltn1	protein_coding	chromosome	listerin E3 ubiquitin protein ligase 1 [Source:MGI Symbol;Acc:MGI:1926163]	ENSMUSG00000052299.9	ENSMUST00000039449	Ltn1
ENSMUSG00000052353	514.4532337248312	1.3751536899017458	0.4295251382082423	3.2015674231272677	0.0013668208408593961	0.0070450251598204745	Cemip	7	83932857	84086502	153646	-	ENSMUSG00000052353	Cemip	protein_coding	chromosome	cell migration inducing protein, hyaluronan binding [Source:MGI Symbol;Acc:MGI:2443629]	ENSMUSG00000052353.13	ENSMUST00000064174	Cemip
ENSMUSG00000052681	1894.4877757733977	-1.2643492444585593	0.1274966411835673	-9.916725905258733	3.521173719006458e-23	2.4868235170309317e-21	Rap1b	10	117813871	117846035	32165	-	ENSMUSG00000052681	Rap1b	protein_coding	chromosome	RAS related protein 1b [Source:MGI Symbol;Acc:MGI:894315]	ENSMUSG00000052681.8	ENSMUST00000064667	Rap1b
ENSMUSG00000052763	646.72641500398	0.8606170831047056	0.24411527774612884	3.5254535932802886	4.2275823984843394e-4	0.0025395722252795094	Zfp212	6	47920476	47932639	12164	+	ENSMUSG00000052763	Zfp212	protein_coding	chromosome	Zinc finger protein 212 [Source:MGI Symbol;Acc:MGI:2682609]	ENSMUSG00000052763.7	ENSMUST00000009411	Zfp212
ENSMUSG00000052957	1778.4918013211254	0.6995582910022	0.15798332623431494	4.42805141325257	9.508823854694639e-6	8.296942594875248e-5	Gas1	13	60174405	60177365	2961	-	ENSMUSG00000052957	Gas1	protein_coding	chromosome	growth arrest specific 1 [Source:MGI Symbol;Acc:MGI:95655]	ENSMUSG00000052957.8	ENSMUST00000223933	Gas1
ENSMUSG00000053094	254.1262921118446	1.7600322377559168	0.7378310294866185	2.3854136887961244	0.017059925067293674	0.0577435506882038	Tmem248	5	130217081	130243765	26685	+	ENSMUSG00000053094	Tmem248	protein_coding	chromosome	transmembrane protein 248 [Source:MGI Symbol;Acc:MGI:1918917]	ENSMUSG00000053094.15	ENSMUST00000065329	Tmem248
ENSMUSG00000053110	818.774610940981	-0.725671564396995	0.18365581886749233	-3.951258222428373	7.774138676181035e-5	5.65138560625719e-4	Yap1	9	7931999	8004596	72598	-	ENSMUSG00000053110	Yap1	protein_coding	chromosome	yes-associated protein 1 [Source:MGI Symbol;Acc:MGI:103262]	ENSMUSG00000053110.13	ENSMUST00000065353	Yap1
ENSMUSG00000053317	614.3053248370029	-1.0219110307415413	0.21539778147946356	-4.744296917649415	2.0923176515292427e-6	2.1106209448788124e-5	Sec61b	4	47474658	47483242	8585	+	ENSMUSG00000053317	Sec61b	protein_coding	chromosome	Sec61 beta subunit [Source:MGI Symbol;Acc:MGI:1913462]	ENSMUSG00000053317.11	ENSMUST00000065678	Sec61b
ENSMUSG00000053332	777.0945764517335	-1.5373441254431834	0.17612383076417554	-8.728768382863763	2.5746087172878547e-18	1.1514276704463784e-16	Gas5	1	161034422	161038539	4118	+	ENSMUSG00000053332	Gas5	processed_transcript	chromosome	growth arrest specific 5 [Source:MGI Symbol;Acc:MGI:95659]	ENSMUSG00000053332.13	ENSMUST00000161229	Gas5
ENSMUSG00000053398	3163.754227034466	1.6276174651560107	0.13860024168210783	11.743251277217094	7.648833764741545e-32	1.0108492442796634e-29	Phgdh	3	98313170	98339990	26821	-	ENSMUSG00000053398	Phgdh	protein_coding	chromosome	3-phosphoglycerate dehydrogenase [Source:MGI Symbol;Acc:MGI:1355330]	ENSMUSG00000053398.11	ENSMUST00000065793	Phgdh
ENSMUSG00000053617	5185.947520714586	1.124277969214538	0.12184829060148138	9.22686698077379	2.786633479603569e-20	1.496638492561515e-18	Sh3pxd2a	19	47260174	47464401	204228	-	ENSMUSG00000053617	Sh3pxd2a	protein_coding	chromosome	SH3 and PX domains 2A [Source:MGI Symbol;Acc:MGI:1298393]	ENSMUSG00000053617.12	ENSMUST00000081619	Sh3pxd2a
ENSMUSG00000054074	71.50995389879454	-1.2632018375370575	0.43556972846623926	-2.9001139312071533	0.003730270466408675	0.01659434236985584	Skida1	2	18040676	18049051	8376	-	ENSMUSG00000054074	Skida1	protein_coding	chromosome	SKI/DACH domain containing 1 [Source:MGI Symbol;Acc:MGI:1919918]	ENSMUSG00000054074.9	ENSMUST00000091420	Skida1
ENSMUSG00000054150	333.4162210197623	2.3789735924402358	0.8549120629455067	2.7827114571804503	0.005390672428575893	0.02271769584554269	Syne3	12	104929933	105009809	79877	-	ENSMUSG00000054150	Syne3	protein_coding	chromosome	spectrin repeat containing, nuclear envelope family member 3 [Source:MGI Symbol;Acc:MGI:2442408]	ENSMUSG00000054150.12	ENSMUST00000095439	Syne3
ENSMUSG00000054428	480.58825252347077	-1.565471441839265	0.18999494975316722	-8.239542387168997	1.7287055967221203e-16	6.3739922346851345e-15	Atpif1	4	132530555	132533659	3105	-	ENSMUSG00000054428	Atpif1	protein_coding	chromosome	ATPase inhibitory factor 1 [Source:MGI Symbol;Acc:MGI:1196457]	ENSMUSG00000054428.12	ENSMUST00000067496	Atpif1
ENSMUSG00000054469	486.35291923358534	-1.404018122699609	0.6177061917417593	-2.272954588233395	0.023028916678460704	0.07283305135037774	Lclat1	17	73107985	73243368	135384	+	ENSMUSG00000054469	Lclat1	protein_coding	chromosome	lysocardiolipin acyltransferase 1 [Source:MGI Symbol;Acc:MGI:2684937]	ENSMUSG00000054469.14	ENSMUST00000067545	Lclat1
ENSMUSG00000054484	49.679138615190475	4.239641138490525	1.6858296209400196	2.514869287992756	0.011907652271774295	0.04338841574368316	Tmem62	2	120977017	121007852	30836	+	ENSMUSG00000054484	Tmem62	protein_coding	chromosome	transmembrane protein 62 [Source:MGI Symbol;Acc:MGI:2139461]	ENSMUSG00000054484.14	ENSMUST00000067582	Tmem62
ENSMUSG00000054611	1526.7572667426618	0.4455102433166329	0.17830168621455655	2.498631688656803	0.012467381119500087	0.04514653407027266	Kdm2a	19	4314419	4398285	83867	-	ENSMUSG00000054611	Kdm2a	protein_coding	chromosome	lysine (K)-specific demethylase 2A [Source:MGI Symbol;Acc:MGI:1354736]	ENSMUSG00000054611.17	ENSMUST00000047898	Kdm2a
ENSMUSG00000054920	323.3869197029697	1.0875578619649136	0.44319182552825	2.453921302967693	0.014130790252520875	0.049775848758563106	Klhl5	5	65107539	65168188	60650	+	ENSMUSG00000054920	Klhl5	protein_coding	chromosome	kelch-like 5 [Source:MGI Symbol;Acc:MGI:1919028]	ENSMUSG00000054920.12	ENSMUST00000101191	Klhl5
ENSMUSG00000055322	373.22513523414096	3.4306102173675073	1.246913065990769	2.7512825961460448	0.005936240830052469	0.024645981165929098	Tns1	1	73910231	74124449	214219	-	ENSMUSG00000055322	Tns1	protein_coding	chromosome	tensin 1 [Source:MGI Symbol;Acc:MGI:104552]	ENSMUSG00000055322.16	ENSMUST00000169786	Tns1
ENSMUSG00000055980	1255.8484913892516	0.6793348083027959	0.14264314369893807	4.7624778218334605	1.9123022017276057e-6	1.93900849109656e-5	Irs1	1	82233101	82291416	58316	-	ENSMUSG00000055980	Irs1	protein_coding	chromosome	insulin receptor substrate 1 [Source:MGI Symbol;Acc:MGI:99454]	ENSMUSG00000055980.2	ENSMUST00000069799	Irs1
ENSMUSG00000056394	465.01454817897263	1.122824715126552	0.27131009521381905	4.138529066681635	3.495395946084716e-5	2.7245094180151377e-4	Lig1	7	13277283	13311433	34151	+	ENSMUSG00000056394	Lig1	protein_coding	chromosome	ligase I, DNA, ATP-dependent [Source:MGI Symbol;Acc:MGI:101789]	ENSMUSG00000056394.17	ENSMUST00000177588	Lig1
ENSMUSG00000056537	5508.582967486919	-0.3560978993735956	0.1147560221708772	-3.103086815290171	0.001915134512873907	0.00940534953671102	Rlim	X	103957163	103981284	24122	-	ENSMUSG00000056537	Rlim	protein_coding	chromosome	ring finger protein, LIM domain interacting [Source:MGI Symbol;Acc:MGI:1342291]	ENSMUSG00000056537.11	ENSMUST00000121153	Rlim
ENSMUSG00000056579	3042.3406060469383	-1.678465599286846	0.08351479354536787	-20.097823727182547	7.710134345085298e-90	6.045773344459552e-87	Tug1	11	3639785	3649673	9889	-	ENSMUSG00000056579	Tug1	protein_coding	chromosome	taurine upregulated gene 1 [Source:MGI Symbol;Acc:MGI:2144114]	ENSMUSG00000056579.18	ENSMUST00000193809	Tug1
ENSMUSG00000056666	113.28056839842935	2.506532195868906	0.7576755229655836	3.308186842381025	9.390213833107835e-4	0.00506408505754307	Retsat	6	72598475	72608425	9951	+	ENSMUSG00000056666	Retsat	protein_coding	chromosome	retinol saturase (all trans retinol 13,14 reductase) [Source:MGI Symbol;Acc:MGI:1914692]	ENSMUSG00000056666.13	ENSMUST00000070597	Retsat
ENSMUSG00000057130	1451.477291760256	1.3442648311967833	0.20156102690150257	6.669269609614012	2.570796035425891e-11	5.370817578806276e-10	Txnl4a	18	80206795	80225855	19061	+	ENSMUSG00000057130	Txnl4a	protein_coding	chromosome	thioredoxin-like 4A [Source:MGI Symbol;Acc:MGI:1351613]	ENSMUSG00000057130.12	ENSMUST00000145963	Txnl4a
ENSMUSG00000057278	226.94412850755396	-0.9289617074711628	0.29581881631194085	-3.1403063505317155	0.0016877124518629714	0.008439997388950795	Snrpg	6	86371304	86379328	8025	+	ENSMUSG00000057278	Snrpg	protein_coding	chromosome	small nuclear ribonucleoprotein polypeptide G [Source:MGI Symbol;Acc:MGI:1915261]	ENSMUSG00000057278.8	ENSMUST00000089558	Snrpg
ENSMUSG00000057322	3318.2710905031277	-0.6592748666727101	0.08925175768666299	-7.386687766836287	1.5053152095387753e-13	4.136803152942774e-12	Rpl38	11	114668524	114672331	3808	+	ENSMUSG00000057322	Rpl38	protein_coding	chromosome	ribosomal protein L38 [Source:MGI Symbol;Acc:MGI:1914921]	ENSMUSG00000057322.12	ENSMUST00000106599	Rpl38
ENSMUSG00000057388	497.043353673395	-0.5391378058639832	0.2104469037745666	-2.561870933684605	0.01041100000705549	0.038862006373527984	Mrpl18	17	12911349	12916345	4997	-	ENSMUSG00000057388	Mrpl18	protein_coding	chromosome	mitochondrial ribosomal protein L18 [Source:MGI Symbol;Acc:MGI:1914931]	ENSMUSG00000057388.9	ENSMUST00000079121	Mrpl18
ENSMUSG00000057666	10880.306580597233	-0.8751023316976103	0.08702539933216116	-10.055711762464812	8.669268337280438e-24	6.536406037377725e-22	Gapdh	6	125161715	125166467	4753	-	ENSMUSG00000057666	Gapdh	protein_coding	chromosome	glyceraldehyde-3-phosphate dehydrogenase [Source:MGI Symbol;Acc:MGI:95640]	ENSMUSG00000057666.18	ENSMUST00000117757	Gapdh
ENSMUSG00000057672	710.2713353477253	2.0770329440422044	0.2948675175465346	7.043953031260613	1.8686115556242568e-12	4.458135723580631e-11	Pkn1	8	83666536	83699179	32644	-	ENSMUSG00000057672	Pkn1	protein_coding	chromosome	protein kinase N1 [Source:MGI Symbol;Acc:MGI:108022]	ENSMUSG00000057672.16	ENSMUST00000144258	Pkn1
ENSMUSG00000057788	445.3909362613584	1.3639397518370753	0.2948123790802903	4.626467029953362	3.7195604606447755e-6	3.5281830756535365e-5	Ddx49	8	70292866	70302489	9624	-	ENSMUSG00000057788	Ddx49	protein_coding	chromosome	DEAD (Asp-Glu-Ala-Asp) box polypeptide 49 [Source:MGI Symbol;Acc:MGI:2136689]	ENSMUSG00000057788.13	ENSMUST00000008004	Ddx49
ENSMUSG00000057835	18.66932946318572	-3.4961757680098415	1.253950060509906	-2.78812998867607	0.005301326763023565	0.022389301754643865	Zfp119a	17	55864892	55878930	14039	-	ENSMUSG00000057835	Zfp119a	protein_coding	chromosome	zinc finger protein 119a [Source:MGI Symbol;Acc:MGI:1345189]	ENSMUSG00000057835.7	ENSMUST00000079642	Zfp119a
ENSMUSG00000058301	616.1073692733743	0.894179362343066	0.2661283103656765	3.3599558089645143	7.795494063690289e-4	0.0043027030115966765	Upf1	8	70331525	70353278	21754	-	ENSMUSG00000058301	Upf1	protein_coding	chromosome	UPF1 regulator of nonsense transcripts homolog (yeast) [Source:MGI Symbol;Acc:MGI:107995]	ENSMUSG00000058301.8	ENSMUST00000075666	Upf1
ENSMUSG00000058325	1213.477209274994	2.1128247545430905	0.23478312683872576	8.999048538928461	2.276822411764174e-19	1.1158327169654256e-17	Dock1	7	134670654	135173639	502986	+	ENSMUSG00000058325	Dock1	protein_coding	chromosome	dedicator of cytokinesis 1 [Source:MGI Symbol;Acc:MGI:2429765]	ENSMUSG00000058325.6	ENSMUST00000084488	Dock1
ENSMUSG00000058407	207.23636506863508	-1.1669395453682176	0.3433707288167206	-3.3984828857997664	6.776070237176338e-4	0.003817056423834678	Txndc9	1	37985189	37997893	12705	-	ENSMUSG00000058407	Txndc9	protein_coding	chromosome	thioredoxin domain containing 9 [Source:MGI Symbol;Acc:MGI:2138153]	ENSMUSG00000058407.12	ENSMUST00000162031	Txndc9
ENSMUSG00000058546	7855.845196057691	-0.8149977162146643	0.10378583450070922	-7.852687412838551	4.0721571540489935e-15	1.3015410990740289e-13	Rpl23a	11	78180932	78183584	2653	-	ENSMUSG00000058546	Rpl23a	protein_coding	chromosome	ribosomal protein L23A [Source:MGI Symbol;Acc:MGI:3040672]	ENSMUSG00000058546.8	ENSMUST00000102483	Rpl23a
ENSMUSG00000058600	2991.743698551454	-2.5938135888115865	0.13178682511006806	-19.681888433424504	3.082979912102178e-86	2.266375607884114e-83	Rpl30	15	34440505	34443640	3136	-	ENSMUSG00000058600	Rpl30	protein_coding	chromosome	ribosomal protein L30 [Source:MGI Symbol;Acc:MGI:98037]	ENSMUSG00000058600.13	ENSMUST00000079735	Rpl30
ENSMUSG00000058624	236.92792976585815	1.076995920120245	0.48240604745272003	2.232550619560382	0.02557859358662995	0.07855202416202875	Gda	19	21391307	21473445	82139	-	ENSMUSG00000058624	Gda	protein_coding	chromosome	guanine deaminase [Source:MGI Symbol;Acc:MGI:95678]	ENSMUSG00000058624.13	ENSMUST00000087600	Gda
ENSMUSG00000058672	695.3379532761198	0.45663445612668846	0.17722110514823353	2.576636996732102	0.009976666211944483	0.037622811152578074	Tubb2a	13	34074274	34078007	3734	-	ENSMUSG00000058672	Tubb2a	protein_coding	chromosome	tubulin, beta 2A class IIA [Source:MGI Symbol;Acc:MGI:107861]	ENSMUSG00000058672.7	ENSMUST00000056427	Tubb2a
ENSMUSG00000058835	576.7996683977651	-1.504035749255688	0.278975067444929	-5.391290924421379	6.995331592642731e-8	9.224113250298633e-7	Abi1	2	22940073	23040241	100169	-	ENSMUSG00000058835	Abi1	protein_coding	chromosome	abl-interactor 1 [Source:MGI Symbol;Acc:MGI:104913]	ENSMUSG00000058835.14	ENSMUST00000123948	Abi1
ENSMUSG00000058881	822.3484982067197	1.8518095804855157	0.24291930017649152	7.623147189787287	2.4756431430015967e-14	7.409291259029206e-13	Zfp516	18	82910663	83005314	94652	+	ENSMUSG00000058881	Zfp516	protein_coding	chromosome	zinc finger protein 516 [Source:MGI Symbol;Acc:MGI:2443957]	ENSMUSG00000058881.13	ENSMUST00000171238	Zfp516
ENSMUSG00000059005	3292.259056872623	-0.94760727550677	0.19013229273157614	-4.983936510167568	6.23035304252092e-7	7.03559027207626e-6	Hnrnpa3	2	75659261	75669407	10147	+	ENSMUSG00000059005	Hnrnpa3	protein_coding	chromosome	heterogeneous nuclear ribonucleoprotein A3 [Source:MGI Symbol;Acc:MGI:1917171]	ENSMUSG00000059005.13	ENSMUST00000111964	Hnrnpa3
ENSMUSG00000059323	292.793995064939	1.0643288581431967	0.3851514619852726	2.763403396308267	0.005720202219555529	0.023833162772374114	Tonsl	15	76626002	76639958	13957	-	ENSMUSG00000059323	Tonsl	protein_coding	chromosome	tonsoku-like, DNA repair protein [Source:MGI Symbol;Acc:MGI:1919999]	ENSMUSG00000059323.14	ENSMUST00000168185	Tonsl
ENSMUSG00000059355	266.74722912331384	-2.2169157479002384	0.26982383767653395	-8.216159724767857	2.1012355355210574e-16	7.651619928420643e-15	Wdr83os	8	85080740	85082339	1600	+	ENSMUSG00000059355	Wdr83os	protein_coding	chromosome	WD repeat domain 83 opposite strand [Source:MGI Symbol;Acc:MGI:3041257]	ENSMUSG00000059355.13	ENSMUST00000079764	Wdr83os
ENSMUSG00000059401	155.55356576661683	-3.2922820596664946	0.4039110537641813	-8.151007577001481	3.6090450398126013e-16	1.2824648869569733e-14	Mamld1	X	71050240	71156056	105817	+	ENSMUSG00000059401	Mamld1	protein_coding	chromosome	mastermind-like domain containing 1 [Source:MGI Symbol;Acc:MGI:3045303]	ENSMUSG00000059401.14	ENSMUST00000082088	Mamld1
ENSMUSG00000059409	673.1526475428404	0.6364874192272898	0.24968676665422881	2.5491435840038337	0.010798782956781976	0.04011853605106431	Ppp2r5d	17	46682991	46705111	22121	-	ENSMUSG00000059409	Ppp2r5d	protein_coding	chromosome	protein phosphatase 2, regulatory subunit B', delta [Source:MGI Symbol;Acc:MGI:2388481]	ENSMUSG00000059409.9	ENSMUST00000002839	Ppp2r5d
ENSMUSG00000059423	85.00217176352582	-1.3415399103974037	0.6355606774862304	-2.110797533452608	0.034789718237379606	0.099804064855624125	Zfp933	4	147822986	147848366	25381	-	ENSMUSG00000059423	Zfp933	protein_coding	chromosome	zinc finger protein 933 [Source:MGI Symbol;Acc:MGI:1922865]	ENSMUSG00000059423.13	ENSMUST00000105718	Zfp933
ENSMUSG00000059493	185.8107874123072	0.8438151675988148	0.37102082725058727	2.2743067386589124	0.022947550289151585	0.07261476634409496	Nhs	X	161833296	162159730	326435	-	ENSMUSG00000059493	Nhs	protein_coding	chromosome	NHS actin remodeling regulator [Source:MGI Symbol;Acc:MGI:2684894]	ENSMUSG00000059493.13	ENSMUST00000087085	Nhs
ENSMUSG00000059534	655.6570824762858	-0.6259844496477251	0.20990516076926496	-2.982225150413662	0.00286161464328662	0.013319474251815285	Uqcr10	11	4701973	4704342	2370	-	ENSMUSG00000059534	Uqcr10	protein_coding	chromosome	ubiquinol-cytochrome c reductase, complex III subunit X [Source:MGI Symbol;Acc:MGI:1913402]	ENSMUSG00000059534.8	ENSMUST00000058407	Uqcr10
ENSMUSG00000059810	202.11862024160376	1.1562798098327178	0.5127279640489482	2.2551526168023326	0.024123750921193003	0.0753234824356443	Rgs3	4	62559847	62704001	144155	+	ENSMUSG00000059810	Rgs3	protein_coding	chromosome	regulator of G-protein signaling 3 [Source:MGI Symbol;Acc:MGI:1354734]	ENSMUSG00000059810.18	ENSMUST00000084521	Rgs3
ENSMUSG00000059839	47.05757080175696	-2.2102403116843763	1.014754305442611	-2.1781039014368346	0.029398302210949	0.08765090763122486	Zfp874b	13	67471513	67484258	12746	-	ENSMUSG00000059839	Zfp874b	protein_coding	chromosome	zinc finger protein 874b [Source:MGI Symbol;Acc:MGI:3040702]	ENSMUSG00000059839.9	ENSMUST00000019572	Zfp874b
ENSMUSG00000059923	402.5160521757647	-0.800396467754498	0.3044545130910961	-2.628952547387631	0.008564831135564445	0.033116220846978635	Grb2	11	115644045	115708597	64553	-	ENSMUSG00000059923	Grb2	protein_coding	chromosome	growth factor receptor bound protein 2 [Source:MGI Symbol;Acc:MGI:95805]	ENSMUSG00000059923.13	ENSMUST00000021090	Grb2
ENSMUSG00000059975	223.13298915346328	-3.7606022954390976	1.2886287303738302	-2.9182977274984006	0.003519481314756002	0.015806085996242877	Zfp74	7	29930815	29954089	23275	-	ENSMUSG00000059975	Zfp74	protein_coding	chromosome	zinc finger protein 74 [Source:MGI Symbol;Acc:MGI:107784]	ENSMUSG00000059975.15	ENSMUST00000108205	Zfp74
ENSMUSG00000060002	375.9738480620342	-1.7999937312640883	0.3954434424576398	-4.5518360857808515	5.317976182046773e-6	4.9058851649595406e-5	Chpt1	10	88452745	88504073	51329	-	ENSMUSG00000060002	Chpt1	protein_coding	chromosome	choline phosphotransferase 1 [Source:MGI Symbol;Acc:MGI:2384841]	ENSMUSG00000060002.14	ENSMUST00000117440	Chpt1
ENSMUSG00000060073	564.5680171044661	-1.137963842819583	0.20850235146352178	-5.457798604341754	4.8207399958224565e-8	6.517418831133762e-7	Psma3	12	70974621	70996347	21727	+	ENSMUSG00000060073	Psma3	protein_coding	chromosome	proteasome subunit alpha 3 [Source:MGI Symbol;Acc:MGI:104883]	ENSMUSG00000060073.9	ENSMUST00000160027	Psma3
ENSMUSG00000060093	961.2941500368383	-0.6290332716166552	0.20541079898278447	-3.0623184113575967	0.0021962968826707615	0.010604615736442322	Hist1h4a	13	23760692	23761230	539	-	ENSMUSG00000060093	H4c1	protein_coding	chromosome	H4 clustered histone 1 [Source:MGI Symbol;Acc:MGI:2448419]	ENSMUSG00000060093.6	ENSMUST00000102964	H4c1
ENSMUSG00000060376	276.86139848153755	0.9269174110470944	0.31510749460495024	2.941591129748181	0.0032653074950814514	0.014863214689298776	Bckdha	7	25629946	25658981	29036	-	ENSMUSG00000060376	Bckdha	protein_coding	chromosome	branched chain ketoacid dehydrogenase E1, alpha polypeptide [Source:MGI Symbol;Acc:MGI:107701]	ENSMUSG00000060376.7	ENSMUST00000071329	Bckdha
ENSMUSG00000060475	1057.390426987459	-1.008887428991493	0.14677833879199131	-6.873544402360692	6.262600392828693e-12	1.4030610632466874e-10	Wtap	17	12966796	12994169	27374	-	ENSMUSG00000060475	Wtap	protein_coding	chromosome	Wilms tumour 1-associating protein [Source:MGI Symbol;Acc:MGI:1926395]	ENSMUSG00000060475.13	ENSMUST00000159551	Wtap
ENSMUSG00000060743	1859.9808278786352	-1.349971127066074	0.11654333599784966	-11.583426160814396	5.000668104702225e-31	6.324500886828771e-29	H3f3a	1	180800832	180813943	13112	-	ENSMUSG00000060743	H3f3a	protein_coding	chromosome	H3.3 histone A [Source:MGI Symbol;Acc:MGI:1097686]	ENSMUSG00000060743.12	ENSMUST00000161308	H3f3a
ENSMUSG00000060904	1723.7258467724578	-0.5368356456340271	0.11369679765455674	-4.721642620622321	2.339474938148282e-6	2.3231481192670943e-5	Arl1	10	88730858	88744094	13237	+	ENSMUSG00000060904	Arl1	protein_coding	chromosome	ADP-ribosylation factor-like 1 [Source:MGI Symbol;Acc:MGI:99436]	ENSMUSG00000060904.14	ENSMUST00000116234	Arl1
ENSMUSG00000061286	85.40066944866284	2.0703090255586614	0.8828917135285631	2.3449184014701743	0.019031244127606692	0.06300182759046155	Exosc5	7	25659164	25671368	12205	+	ENSMUSG00000061286	Exosc5	protein_coding	chromosome	exosome component 5 [Source:MGI Symbol;Acc:MGI:107889]	ENSMUSG00000061286.7	ENSMUST00000206561	Exosc5
ENSMUSG00000061360	586.7572825443671	-1.0257346115294748	0.16557762477489107	-6.194886615410742	5.832700265066903e-10	1.0394578866320744e-8	Phf5a	15	81864520	81871911	7392	-	ENSMUSG00000061360	Phf5a	protein_coding	chromosome	PHD finger protein 5A [Source:MGI Symbol;Acc:MGI:2156864]	ENSMUSG00000061360.8	ENSMUST00000023117	Phf5a
ENSMUSG00000061477	4172.336140705721	-1.315299156858035	0.13263808466625115	-9.9164516750045	3.530858079783758e-23	2.4868235170309317e-21	Rps7	12	28630854	28635953	5100	-	ENSMUSG00000061477	Rps7	protein_coding	chromosome	ribosomal protein S7 [Source:MGI Symbol;Acc:MGI:1333818]	ENSMUSG00000061477.4	ENSMUST00000074267	Rps7
ENSMUSG00000061859	88.9981986728061	-1.4199411881930641	0.6707998581959668	-2.116788146037807	0.0342778318491461	0.09881761230628834	Inadl	4	98395785	98719603	323819	+	ENSMUSG00000061859	Patj	protein_coding	chromosome	PATJ, crumbs cell polarity complex component [Source:MGI Symbol;Acc:MGI:1277960]	ENSMUSG00000061859.17	ENSMUST00000041284	Patj
ENSMUSG00000061878	141.7101243722327	1.0093423798210552	0.44907459089864904	2.247605186927292	0.024601376536885263	0.076429316119082	Sphk1	11	116530925	116536675	5751	+	ENSMUSG00000061878	Sphk1	protein_coding	chromosome	sphingosine kinase 1 [Source:MGI Symbol;Acc:MGI:1316649]	ENSMUSG00000061878.16	ENSMUST00000141798	Sphk1
ENSMUSG00000061904	6248.788641131923	0.39957009838816754	0.07846046204434051	5.092629943504	3.5313052752760363e-7	4.153521264779674e-6	Slc25a3	10	91116574	91124059	7486	-	ENSMUSG00000061904	Slc25a3	protein_coding	chromosome	solute carrier family 25 (mitochondrial carrier, phosphate carrier), member 3 [Source:MGI Symbol;Acc:MGI:1353498]	ENSMUSG00000061904.12	ENSMUST00000076694	Slc25a3
ENSMUSG00000061979	103.93027268161876	2.2629747783238963	0.8656211256319165	2.614278592925849	0.008941609316162266	0.03432480704200411	Wbscr16	5	134148054	134176774	28721	-	ENSMUSG00000061979	Rcc1l	protein_coding	chromosome	reculator of chromosome condensation 1 like [Source:MGI Symbol;Acc:MGI:2137600]	ENSMUSG00000061979.8	ENSMUST00000076228	Rcc1l
ENSMUSG00000061981	608.7313561461834	0.7757662712076404	0.23720477972866483	3.270449575657912	0.0010737668356187477	0.005694159387081925	Flot2	11	78037931	78060434	22504	+	ENSMUSG00000061981	Flot2	protein_coding	chromosome	flotillin 2 [Source:MGI Symbol;Acc:MGI:103309]	ENSMUSG00000061981.14	ENSMUST00000072289	Flot2
ENSMUSG00000061991	180.43653415464186	-2.1382522006955624	0.5740573133924061	-3.7248061313939327	1.954653807481945e-4	0.0012901592639507652	Hist1h2af	13	23533906	23534304	399	+	ENSMUSG00000061991	H2ac10	protein_coding	chromosome	H2A clustered histone 10 [Source:MGI Symbol;Acc:MGI:2448309]	ENSMUSG00000061991.2	ENSMUST00000073261	H2ac10
ENSMUSG00000062070	9293.502242655843	1.2392958824581337	0.07269019982343945	17.049009157607436	3.5550877008872142e-65	1.8180409364276267e-62	Pgk1	X	106187100	106203699	16600	+	ENSMUSG00000062070	Pgk1	protein_coding	chromosome	phosphoglycerate kinase 1 [Source:MGI Symbol;Acc:MGI:97555]	ENSMUSG00000062070.12	ENSMUST00000081593	Pgk1
ENSMUSG00000062078	1483.1679296496434	-0.7489401809187476	0.12463552607892951	-6.009042561784966	1.8662213236073407e-9	3.1357850297527913e-8	Qk	17	10202601	10319854	117254	-	ENSMUSG00000062078	Qk	protein_coding	chromosome	quaking [Source:MGI Symbol;Acc:MGI:97837]	ENSMUSG00000062078.15	ENSMUST00000233645	Qk
ENSMUSG00000062098	2149.003032273308	-0.4539973504324793	0.12905271149079245	-3.5179218258027127	4.349404713323653e-4	0.0026047707860546235	Btbd3	2	138256565	138589292	332728	+	ENSMUSG00000062098	Btbd3	protein_coding	chromosome	BTB (POZ) domain containing 3 [Source:MGI Symbol;Acc:MGI:2385155]	ENSMUSG00000062098.11	ENSMUST00000075410	Btbd3
ENSMUSG00000062151	273.95235330255355	0.9158952213344497	0.3867695259395212	2.3680645963758464	0.017881413574002768	0.05991642792789639	Unc13c	9	73479422	73968966	489545	-	ENSMUSG00000062151	Unc13c	protein_coding	chromosome	unc-13 homolog C [Source:MGI Symbol;Acc:MGI:2149021]	ENSMUSG00000062151.13	ENSMUST00000184666	Unc13c
ENSMUSG00000062604	350.2902764312176	-1.0477809344190308	0.30637484138372784	-3.4199313810715544	6.26369334199515e-4	0.003567726929227455	Srpk2	5	23503264	23684617	181354	-	ENSMUSG00000062604	Srpk2	protein_coding	chromosome	serine/arginine-rich protein specific kinase 2 [Source:MGI Symbol;Acc:MGI:1201408]	ENSMUSG00000062604.11	ENSMUST00000088392	Srpk2
ENSMUSG00000062683	1589.4519772376652	-0.6240972641023138	0.13401860773910207	-4.656795609437028	3.211690073192788e-6	3.0887897498686485e-5	Atp5g2	15	102662864	102672352	9489	-	ENSMUSG00000062683	Atp5g2	protein_coding	chromosome	ATP synthase, H+ transporting, mitochondrial F0 complex, subunit C2 (subunit 9) [Source:MGI Symbol;Acc:MGI:1915192]	ENSMUSG00000062683.11	ENSMUST00000185641	Atp5g2
ENSMUSG00000062797	105.85539138338515	-1.3645904697589424	0.587160365875264	-2.3240507177707483	0.020122775927457825	0.06570907564096584	l7Rn6	7	89917529	89941204	23676	-	ENSMUSG00000062797	Hikeshi	protein_coding	chromosome	heat shock protein nuclear import factor [Source:MGI Symbol;Acc:MGI:96738]	ENSMUSG00000062797.14	ENSMUST00000153470	Hikeshi
ENSMUSG00000062981	170.21109048197138	-0.9527668800194334	0.3389074018989536	-2.8112896758256825	0.004934333930222002	0.021066292445470484	Mrpl42	10	95480805	95501940	21136	-	ENSMUSG00000062981	Mrpl42	protein_coding	chromosome	mitochondrial ribosomal protein L42 [Source:MGI Symbol;Acc:MGI:1333774]	ENSMUSG00000062981.5	ENSMUST00000075829	Mrpl42
ENSMUSG00000062997	5900.638496843335	-1.2101388182111985	0.1156807946462187	-10.461017508672127	1.3044721531900937e-25	1.1365334419127321e-23	Rpl35	2	39001580	39005624	4045	-	ENSMUSG00000062997	Rpl35	protein_coding	chromosome	ribosomal protein L35 [Source:MGI Symbol;Acc:MGI:1913739]	ENSMUSG00000062997.6	ENSMUST00000080861	Rpl35
ENSMUSG00000063172	82.49906653665379	-1.711511712135188	0.49252901227486584	-3.474945981821765	5.109562313294438e-4	0.003006436814855887	Hspb11	4	107253593	107279938	26346	+	ENSMUSG00000063172	Hspb11	protein_coding	chromosome	heat shock protein family B (small), member 11 [Source:MGI Symbol;Acc:MGI:1920188]	ENSMUSG00000063172.13	ENSMUST00000046558	Hspb11
ENSMUSG00000063229	4537.442009913831	0.6138810829740178	0.0784523602358831	7.824889922091043	5.081013067602234e-15	1.6152128567874995e-13	Ldha	7	46841475	46855627	14153	+	ENSMUSG00000063229	Ldha	protein_coding	chromosome	lactate dehydrogenase A [Source:MGI Symbol;Acc:MGI:96759]	ENSMUSG00000063229.15	ENSMUST00000209984	Ldha
ENSMUSG00000063253	453.6428324305671	-1.7556377478878407	0.21105350259133251	-8.31844876456431	8.912200986141806e-17	3.3814615483548365e-15	Scoc	8	83430084	83458391	28308	-	ENSMUSG00000063253	Scoc	protein_coding	chromosome	short coiled-coil protein [Source:MGI Symbol;Acc:MGI:1927654]	ENSMUSG00000063253.11	ENSMUST00000081506	Scoc
ENSMUSG00000063524	11219.670476205372	1.1366277751126808	0.08713669316896679	13.04419222001741	6.857999336500556e-39	1.3223571835396645e-36	Eno1	4	150236721	150248879	12159	+	ENSMUSG00000063524	Eno1	protein_coding	chromosome	enolase 1, alpha non-neuron [Source:MGI Symbol;Acc:MGI:95393]	ENSMUSG00000063524.13	ENSMUST00000080926	Eno1
ENSMUSG00000063760	560.5333478575175	0.4581925366198434	0.21305920466387346	2.1505409134643925	0.03151245335406009	0.09268554047273188	Rnf217	10	31493193	31609184	115992	-	ENSMUSG00000063760	Rnf217	protein_coding	chromosome	ring finger protein 217 [Source:MGI Symbol;Acc:MGI:3610311]	ENSMUSG00000063760.9	ENSMUST00000081989	Rnf217
ENSMUSG00000063800	91.59548182344292	-1.3820791862747959	0.6524466694818939	-2.1183021554425303	0.03414948621478193	0.09852005319064633	Prpf38a	4	108563172	108579336	16165	-	ENSMUSG00000063800	Prpf38a	protein_coding	chromosome	PRP38 pre-mRNA processing factor 38 (yeast) domain containing A [Source:MGI Symbol;Acc:MGI:1916962]	ENSMUSG00000063800.5	ENSMUST00000079213	Prpf38a
ENSMUSG00000063810	169.201166408701	-1.2392384672881658	0.39050389905769123	-3.173434299320751	0.0015064699306620974	0.007640836276174036	Alms1	6	85587531	85702753	115223	+	ENSMUSG00000063810	Alms1	protein_coding	chromosome	ALMS1, centrosome and basal body associated [Source:MGI Symbol;Acc:MGI:1934606]	ENSMUSG00000063810.7	ENSMUST00000072018	Alms1
ENSMUSG00000063870	1139.5479397839665	1.3848335269082686	0.2875680297251109	4.815672758310597	1.4670477596765083e-6	1.5162931238413964e-5	Chd4	6	125095981	125130591	34611	+	ENSMUSG00000063870	Chd4	protein_coding	chromosome	chromodomain helicase DNA binding protein 4 [Source:MGI Symbol;Acc:MGI:1344380]	ENSMUSG00000063870.12	ENSMUST00000056889	Chd4
ENSMUSG00000063888	550.627479584899	-0.771836040299226	0.3078758917918264	-2.5069713507191764	0.012177058103067651	0.04424669675881424	Rpl7l1	17	46773907	46782672	8766	-	ENSMUSG00000063888	Rpl7l1	protein_coding	chromosome	ribosomal protein L7-like 1 [Source:MGI Symbol;Acc:MGI:1913479]	ENSMUSG00000063888.7	ENSMUST00000078286	Rpl7l1
ENSMUSG00000063931	140.45485418677717	2.1868696033902792	0.8633284517285879	2.533067917559822	0.011306904255648197	0.041585931161642935	Pepd	7	34912379	35044708	132330	+	ENSMUSG00000063931	Pepd	protein_coding	chromosome	peptidase D [Source:MGI Symbol;Acc:MGI:97542]	ENSMUSG00000063931.14	ENSMUST00000075068	Pepd
ENSMUSG00000064068	155.24481151649104	1.4068501327627534	0.45275156304520425	3.1073335745111246	0.001887832473568988	0.009300989035767218	Mtx1	3	89209081	89227088	18008	-	ENSMUSG00000064068	Mtx1	protein_coding	chromosome	metaxin 1 [Source:MGI Symbol;Acc:MGI:103025]	ENSMUSG00000064068.15	ENSMUST00000239452	Mtx1
ENSMUSG00000064215	90.0764451499305	-1.0776517808258872	0.4392590149368244	-2.4533401573576774	0.014153642699104511	0.04979812905380415	Ifi27	12	103434211	103440239	6029	+	ENSMUSG00000064215	Ifi27	protein_coding	chromosome	interferon, alpha-inducible protein 27 [Source:MGI Symbol;Acc:MGI:1277180]	ENSMUSG00000064215.13	ENSMUST00000085065	Ifi27
ENSMUSG00000064247	315.1373961556199	1.0645633901892122	0.33573189165173295	3.170873594855037	0.0015198126180414474	0.007691925995440407	Plcxd1	5	110099969	110105953	5985	+	ENSMUSG00000064247	Plcxd1	protein_coding	chromosome	phosphatidylinositol-specific phospholipase C, X domain containing 1 [Source:MGI Symbol;Acc:MGI:2685422]	ENSMUSG00000064247.14	ENSMUST00000086687	Plcxd1
ENSMUSG00000064339	178635.58678964613	-4.336015800438666	0.3945629970106472	-10.989413181899721	4.297108009992081e-28	4.5533859832006175e-26	mt-Rnr2	MT	1094	2675	1582	+	ENSMUSG00000064339	mt-Rnr2	Mt_rRNA	chromosome	mitochondrially encoded 16S rRNA [Source:MGI Symbol;Acc:MGI:102492]	ENSMUSG00000064339.1	ENSMUST00000082390	mt-Rnr2
ENSMUSG00000064363	3195.843147485014	-4.20667591856116	0.35207860569916205	-11.948115706171611	6.641397524310033e-33	9.190131491874659e-31	mt-Nd4	MT	10167	11544	1378	+	ENSMUSG00000064363	mt-Nd4	protein_coding	chromosome	mitochondrially encoded NADH dehydrogenase 4 [Source:MGI Symbol;Acc:MGI:102498]	ENSMUSG00000064363.1	ENSMUST00000082414	mt-Nd4
ENSMUSG00000064370	6004.511114841141	-4.760559525759135	0.45194065502281144	-10.533594339988838	6.048006033936684e-26	5.4302783947452886e-24	mt-Cytb	MT	14145	15288	1144	+	ENSMUSG00000064370	mt-Cytb	protein_coding	chromosome	mitochondrially encoded cytochrome b [Source:MGI Symbol;Acc:MGI:102501]	ENSMUSG00000064370.1	ENSMUST00000082421	mt-Cytb
ENSMUSG00000064380	216.12941480908125	0.9442510214036189	0.36480056071494243	2.5884034266643106	0.009642197992773691	0.036631632038438035	Gm26448	9	120129351	120129553	203	+	ENSMUSG00000064380	Gm26448	snoRNA	chromosome	predicted gene, 26448 [Source:MGI Symbol;Acc:MGI:5456225]	ENSMUSG00000064380.1	ENSMUST00000082446	Gm26448
ENSMUSG00000064945	12.131097765295754	-3.4164180154896804	1.5542205206564907	-2.1981552618071287	0.027938043573484138	0.08434478144541079	Rny3	6	47781624	47781725	102	+	ENSMUSG00000064945	Rny3	misc_RNA	chromosome	RNA, Y3 small cytoplasmic (associated with Ro protein) [Source:MGI Symbol;Acc:MGI:107304]	ENSMUSG00000064945.1	ENSMUST00000083011	Rny3
ENSMUSG00000065145	29.464778837845337	-2.4715111059734793	0.856532545314643	-2.885484176279119	0.0039081210741057	0.017255000027639356	Vaultrc5	18	36801866	36802008	143	+	ENSMUSG00000065145	Vaultrc5	misc_RNA	chromosome	vault RNA component 5 [Source:MGI Symbol;Acc:MGI:2673990]	ENSMUSG00000065145.1	ENSMUST00000083211	Vaultrc5
ENSMUSG00000066043	339.7444712518766	-1.5670538448300058	0.4844998389907014	-3.2343743355920513	0.0012190955565883866	0.006367229989605952	Phactr4	4	132355923	132422489	66567	-	ENSMUSG00000066043	Phactr4	protein_coding	chromosome	phosphatase and actin regulator 4 [Source:MGI Symbol;Acc:MGI:2140327]	ENSMUSG00000066043.13	ENSMUST00000102568	Phactr4
ENSMUSG00000066324	3074.129555185722	-0.6988302541968529	0.09064145910479851	-7.709830149455937	1.259852977210991e-14	3.899576504725178e-13	Impad1	4	4762484	4793355	30872	-	ENSMUSG00000066324	Impad1	protein_coding	chromosome	inositol monophosphatase domain containing 1 [Source:MGI Symbol;Acc:MGI:1915720]	ENSMUSG00000066324.2	ENSMUST00000084949	Impad1
ENSMUSG00000066357	1194.6427294344116	2.6565766760401255	0.41052409073738194	6.4711833872365245	9.723833132020756e-11	1.8998625464921616e-9	Wdr6	9	108572311	108578739	6429	-	ENSMUSG00000066357	Wdr6	protein_coding	chromosome	WD repeat domain 6 [Source:MGI Symbol;Acc:MGI:1930140]	ENSMUSG00000066357.6	ENSMUST00000068700	Wdr6
ENSMUSG00000066568	773.9694470940173	-1.1560087779093602	0.200566961352663	-5.763704899914771	8.228724326805814e-9	1.25208610002445e-7	Lsm14a	7	34344646	34393315	48670	-	ENSMUSG00000066568	Lsm14a	protein_coding	chromosome	LSM14A mRNA processing body assembly factor [Source:MGI Symbol;Acc:MGI:1914320]	ENSMUSG00000066568.12	ENSMUST00000085585	Lsm14a
ENSMUSG00000066595	255.62002806864226	1.678507205318566	0.3820052256053073	4.393937812392182	1.1131567117562188e-5	9.605978902183892e-5	Mfsd7b	1	191005847	191026158	20312	-	ENSMUSG00000066595	Flvcr1	protein_coding	chromosome	feline leukemia virus subgroup C cellular receptor 1 [Source:MGI Symbol;Acc:MGI:2444881]	ENSMUSG00000066595.9	ENSMUST00000085635	Flvcr1
ENSMUSG00000066798	516.9185188647957	-0.6522734581594374	0.25465153261051343	-2.561435430891681	0.010424061603917213	0.038898417698373815	Zbtb6	2	37425500	37443171	17672	-	ENSMUSG00000066798	Zbtb6	protein_coding	chromosome	zinc finger and BTB domain containing 6 [Source:MGI Symbol;Acc:MGI:2442998]	ENSMUSG00000066798.3	ENSMUST00000112932	Zbtb6
ENSMUSG00000067150	380.40451351188705	1.2657016429596744	0.3824716769330306	3.3092689453742063	9.353993678157133e-4	0.005049181901903818	Xpo5	17	46202782	46243598	40817	+	ENSMUSG00000067150	Xpo5	protein_coding	chromosome	exportin 5 [Source:MGI Symbol;Acc:MGI:1913789]	ENSMUSG00000067150.6	ENSMUST00000087031	Xpo5
ENSMUSG00000067194	1250.6689326627854	-1.0110040726153762	0.39541611507359165	-2.5568104942491185	0.010563674892353247	0.039311427100546845	Eif1ax	X	159372178	159389928	17751	+	ENSMUSG00000067194	Eif1ax	protein_coding	chromosome	eukaryotic translation initiation factor 1A, X-linked [Source:MGI Symbol;Acc:MGI:1913485]	ENSMUSG00000067194.6	ENSMUST00000087143	Eif1ax
ENSMUSG00000067219	313.2848453707776	-0.9793545189146836	0.2925767899940672	-3.3473418001972837	8.159054230233307e-4	0.004486526220477053	Nipal1	5	72647795	72671078	23284	+	ENSMUSG00000067219	Nipal1	protein_coding	chromosome	NIPA-like domain containing 1 [Source:MGI Symbol;Acc:MGI:1917951]	ENSMUSG00000067219.9	ENSMUST00000087212	Nipal1
ENSMUSG00000067787	139.15017408848382	-3.51091900309116	1.1513240486716114	-3.0494620581773053	0.0022925158869681597	0.011005947698987549	Blcap	2	157556362	157571274	14913	-	ENSMUSG00000067787	Blcap	protein_coding	chromosome	bladder cancer associated protein [Source:MGI Symbol;Acc:MGI:1858907]	ENSMUSG00000067787.10	ENSMUST00000088494	Blcap
ENSMUSG00000067931	450.4467510680667	-1.0142981200430863	0.1832805062524467	-5.534129847099033	3.1277720696170034e-8	4.40058075153531e-7	Zfp948	17	21567008	21588699	21692	+	ENSMUSG00000067931	Zfp948	protein_coding	chromosome	zinc finger protein 948 [Source:MGI Symbol;Acc:MGI:3040683]	ENSMUSG00000067931.6	ENSMUST00000088787	Zfp948
ENSMUSG00000068039	7082.792675925887	0.41155578061970166	0.10761623938998131	3.8242906735320843	1.3114911624381031e-4	8.97890515285039e-4	Tcp1	17	12915701	12925067	9367	+	ENSMUSG00000068039	Tcp1	protein_coding	chromosome	t-complex protein 1 [Source:MGI Symbol;Acc:MGI:98535]	ENSMUSG00000068039.13	ENSMUST00000151287	Tcp1
ENSMUSG00000068270	328.9103311224792	1.2214543560834203	0.3539942243790573	3.450492329997695	5.595650673802833e-4	0.003238978505180557	Shroom4	X	6399854	6637448	237595	+	ENSMUSG00000068270	Shroom4	protein_coding	chromosome	shroom family member 4 [Source:MGI Symbol;Acc:MGI:2685570]	ENSMUSG00000068270.15	ENSMUST00000103005	Shroom4
ENSMUSG00000068663	202.7544584044629	2.5723613742605105	0.8272861466949979	3.109397376635733	0.0018746939654155515	0.009249224169973876	Clec16a	16	10545339	10744878	199540	+	ENSMUSG00000068663	Clec16a	protein_coding	chromosome	C-type lectin domain family 16, member A [Source:MGI Symbol;Acc:MGI:1921624]	ENSMUSG00000068663.14	ENSMUST00000066345	Clec16a
ENSMUSG00000068699	1353.9330678515105	2.5785955913152816	0.31071949904888985	8.298789098232792	1.0517789205421114e-16	3.942721547804344e-15	Flnc	6	29433256	29461883	28628	+	ENSMUSG00000068699	Flnc	protein_coding	chromosome	filamin C, gamma [Source:MGI Symbol;Acc:MGI:95557]	ENSMUSG00000068699.12	ENSMUST00000065090	Flnc
ENSMUSG00000068823	3363.995698341375	-1.0179751909625419	0.10472646497744321	-9.720324191041884	2.4699384607349827e-22	1.6139675652869373e-20	Csde1	3	103020426	103058186	37761	+	ENSMUSG00000068823	Csde1	protein_coding	chromosome	cold shock domain containing E1, RNA binding [Source:MGI Symbol;Acc:MGI:92356]	ENSMUSG00000068823.10	ENSMUST00000029446	Csde1
ENSMUSG00000068923	154.36507645195942	4.533548061503827	1.67467564667823	2.7071200745626514	0.00678697047358998	0.02740416982848107	Syt11	3	88744700	88775164	30465	-	ENSMUSG00000068923	Syt11	protein_coding	chromosome	synaptotagmin XI [Source:MGI Symbol;Acc:MGI:1859547]	ENSMUSG00000068923.14	ENSMUST00000107505	Syt11
ENSMUSG00000069114	1952.781830767364	0.34297172828792394	0.1472155616069066	2.329724687691124	0.019820706859712576	0.06501147632011693	Zbtb10	3	9250602	9285333	34732	+	ENSMUSG00000069114	Zbtb10	protein_coding	chromosome	zinc finger and BTB domain containing 10 [Source:MGI Symbol;Acc:MGI:2139883]	ENSMUSG00000069114.8	ENSMUST00000155203	Zbtb10
ENSMUSG00000069267	804.7242702797139	-1.5682558373968885	0.23973933044834195	-6.541504201517781	6.090312285351125e-11	1.2182696105493185e-9	Hist1h3b	13	23752267	23752886	620	+	ENSMUSG00000069267	H3c2	protein_coding	chromosome	H3 clustered histone 2 [Source:MGI Symbol;Acc:MGI:2448319]	ENSMUSG00000069267.2	ENSMUST00000091703	H3c2
ENSMUSG00000069268	229.05293657222174	-1.8010903292036782	0.38208590063182735	-4.713836145812624	2.430961695179253e-6	2.406815779351715e-5	Hist1h2bf	13	23573736	23574196	461	-	ENSMUSG00000069268	H2bc7	protein_coding	chromosome	H2B clustered histone 7 [Source:MGI Symbol;Acc:MGI:2448383]	ENSMUSG00000069268.4	ENSMUST00000105106	H2bc7
ENSMUSG00000069307	32.67694539516559	-8.234285798046022	2.1141028893716767	-3.894931433773925	9.822651168109038e-5	6.99358492973962e-4	Hist1h2bq	13	21806612	21810197	3586	-	ENSMUSG00000069307	Hist1h2bq	protein_coding	chromosome	histone cluster 1, H2bq [Source:MGI Symbol;Acc:MGI:3702051]	ENSMUSG00000069307.7	ENSMUST00000091749	Hist1h2bq
ENSMUSG00000069662	7581.661374524016	-0.5924365838096193	0.0734707094145468	-8.063575110822601	7.409496900354655e-16	2.5408309779000425e-14	Marcks	10	37133375	37138920	5546	-	ENSMUSG00000069662	Marcks	protein_coding	chromosome	myristoylated alanine rich protein kinase C substrate [Source:MGI Symbol;Acc:MGI:96907]	ENSMUSG00000069662.5	ENSMUST00000092584	Marcks
ENSMUSG00000069682	136.8575135572071	-1.579023515312579	0.3413844909011728	-4.625352227174519	3.739623470724928e-6	3.541501711969936e-5	Gm10275	10	29698746	29699380	635	-	ENSMUSG00000069682	Gm10275	transcribed_processed_pseudogene	chromosome	predicted pseudogene 10275 [Source:MGI Symbol;Acc:MGI:3704354]	ENSMUSG00000069682.6	ENSMUST00000092620	Gm10275
ENSMUSG00000069769	181.13433765041472	-0.992692375891616	0.4401644796015065	-2.2552759749953672	0.02411601166834608	0.07531931206667196	Msi2	11	88339382	88718513	379132	-	ENSMUSG00000069769	Msi2	protein_coding	chromosome	musashi RNA-binding protein 2 [Source:MGI Symbol;Acc:MGI:1923876]	ENSMUSG00000069769.13	ENSMUST00000092794	Msi2
ENSMUSG00000069833	121304.34288450977	2.3672593967080826	0.15276403063114766	15.496183145519943	3.6812118049895286e-54	1.2370975214367667e-51	Ahnak	19	8989284	9076914	87631	+	ENSMUSG00000069833	Ahnak	protein_coding	chromosome	AHNAK nucleoprotein (desmoyokin) [Source:MGI Symbol;Acc:MGI:1316648]	ENSMUSG00000069833.13	ENSMUST00000092956	Ahnak
ENSMUSG00000070047	2856.8101496003815	1.8306197254813923	0.21715570797826064	8.429986678796649	3.45704570339477e-17	1.397311737571453e-15	Fat1	8	44935447	45052257	116811	+	ENSMUSG00000070047	Fat1	protein_coding	chromosome	FAT atypical cadherin 1 [Source:MGI Symbol;Acc:MGI:109168]	ENSMUSG00000070047.14	ENSMUST00000191428	Fat1
ENSMUSG00000070493	1638.019636080235	-0.6928952270466648	0.1430175210559737	-4.844827556306768	1.2672169306525477e-6	1.3281993899188921e-5	Chchd2	5	129881156	129887470	6315	-	ENSMUSG00000070493	Chchd2	protein_coding	chromosome	coiled-coil-helix-coiled-coil-helix domain containing 2 [Source:MGI Symbol;Acc:MGI:1261428]	ENSMUSG00000070493.3	ENSMUST00000094280	Chchd2
ENSMUSG00000070544	292.6631448314815	-1.3533255544578202	0.29233721271393415	-4.629330429383664	3.668499900329515e-6	3.4881888300465445e-5	Top1	2	160645888	160722764	76877	+	ENSMUSG00000070544	Top1	protein_coding	chromosome	topoisomerase (DNA) I [Source:MGI Symbol;Acc:MGI:98788]	ENSMUSG00000070544.6	ENSMUST00000109468	Top1
ENSMUSG00000070808	141.33274373328015	-1.103948763417065	0.3658679785878566	-3.017341850133987	0.0025500206214795294	0.01207461455307658	Gltscr1	7	15970672	16047921	77250	-	ENSMUSG00000070808	Bicra	protein_coding	chromosome	BRD4 interacting chromatin remodeling complex associated protein [Source:MGI Symbol;Acc:MGI:2154263]	ENSMUSG00000070808.4	ENSMUST00000210781	Bicra
ENSMUSG00000071014	404.22884790726107	-1.5542990889904984	0.32073124169880113	-4.846110658749426	1.2590530776441705e-6	1.324595912276452e-5	Ndufb6	4	40270591	40279421	8831	-	ENSMUSG00000071014	Ndufb6	protein_coding	chromosome	NADH:ubiquinone oxidoreductase subunit B6 [Source:MGI Symbol;Acc:MGI:2684983]	ENSMUSG00000071014.10	ENSMUST00000095128	Ndufb6
ENSMUSG00000071176	375.2757919033672	1.6853544283530815	0.4893257944313891	3.4442378626524532	5.726716500375823e-4	0.0033034644177253767	Arhgef10	8	14911663	15001085	89423	+	ENSMUSG00000071176	Arhgef10	protein_coding	chromosome	Rho guanine nucleotide exchange factor (GEF) 10 [Source:MGI Symbol;Acc:MGI:2444453]	ENSMUSG00000071176.10	ENSMUST00000084207	Arhgef10
ENSMUSG00000071267	284.32411067707415	-1.5973247626264282	0.27277226803091903	-5.85589134173042	4.744583637207149e-9	7.48066926820784e-8	Zfp942	17	21926960	21962464	35505	-	ENSMUSG00000071267	Zfp942	protein_coding	chromosome	zinc finger protein 942 [Source:MGI Symbol;Acc:MGI:1920483]	ENSMUSG00000071267.11	ENSMUST00000091879	Zfp942
ENSMUSG00000071302	109.1344333021211	-1.1232303347409605	0.44579791169411837	-2.519595326215118	0.011748982217609973	0.042970002749853395	2610044O15Rik8	8	129216354	129234406	18053	-	ENSMUSG00000071302	2610044O15Rik8	protein_coding	chromosome	RIKEN cDNA 2610044O15 gene [Source:MGI Symbol;Acc:MGI:1919389]	ENSMUSG00000071302.10	ENSMUST00000190157	2610044O15Rik8
ENSMUSG00000071415	7435.295543417245	-0.8821371336132368	0.11183269232258991	-7.888007659411839	3.0704892336420545e-15	1.0059914865208314e-13	Rpl23	11	97777527	97782437	4911	-	ENSMUSG00000071415	Rpl23	protein_coding	chromosome	ribosomal protein L23 [Source:MGI Symbol;Acc:MGI:1929455]	ENSMUSG00000071415.6	ENSMUST00000103146	Rpl23
ENSMUSG00000071477	313.4760395845297	1.074224154494654	0.4772911379917641	2.2506685521430954	0.024406537992175594	0.07596446146175426	Zfp777	6	48024188	48048911	24724	-	ENSMUSG00000071477	Zfp777	protein_coding	chromosome	zinc finger protein 777 [Source:MGI Symbol;Acc:MGI:1919556]	ENSMUSG00000071477.10	ENSMUST00000114583	Zfp777
ENSMUSG00000071650	1155.1634764664502	0.7077724972323725	0.17754309900736664	3.986482725543759	6.706000774128057e-5	4.917455181128068e-4	Ganab	19	8898071	8916672	18602	+	ENSMUSG00000071650	Ganab	protein_coding	chromosome	alpha glucosidase 2 alpha neutral subunit [Source:MGI Symbol;Acc:MGI:1097667]	ENSMUSG00000071650.6	ENSMUST00000096246	Ganab
ENSMUSG00000071655	507.18969245819875	-0.8642702861928548	0.25328407552638366	-3.41225670977024	6.442740890805085e-4	0.003655548401237309	Ubxn1	19	8871496	8875863	4368	+	ENSMUSG00000071655	Ubxn1	protein_coding	chromosome	UBX domain protein 1 [Source:MGI Symbol;Acc:MGI:1289301]	ENSMUSG00000071655.12	ENSMUST00000238036	Ubxn1
ENSMUSG00000071659	1725.8232146344626	1.093878192971569	0.1527154181553902	7.162853667195095	7.901468234539408e-13	1.9524594406439605e-11	Hnrnpul2	19	8820010	8834143	14134	+	ENSMUSG00000071659	Hnrnpul2	protein_coding	chromosome	heterogeneous nuclear ribonucleoprotein U-like 2 [Source:MGI Symbol;Acc:MGI:1915943]	ENSMUSG00000071659.4	ENSMUST00000096753	Hnrnpul2
ENSMUSG00000071855	33.571891873795295	-4.709925767042002	1.6651966999971084	-2.8284500966463484	0.004677399285991412	0.020152223590414277	Ccdc112	18	46282151	46311928	29778	-	ENSMUSG00000071855	Ccdc112	protein_coding	chromosome	coiled-coil domain containing 112 [Source:MGI Symbol;Acc:MGI:1918800]	ENSMUSG00000071855.5	ENSMUST00000072835	Ccdc112
ENSMUSG00000071866	14549.728648423932	-0.700172664021253	0.08427296235602193	-8.308390312224743	9.700898951695877e-17	3.6688737450111546e-15	Ppia	11	6415443	6419817	4375	+	ENSMUSG00000071866	Ppia	protein_coding	chromosome	peptidylprolyl isomerase A [Source:MGI Symbol;Acc:MGI:97749]	ENSMUSG00000071866.12	ENSMUST00000132846	Ppia
ENSMUSG00000072647	90.02265345521239	1.491294270371733	0.5920808626511551	2.5187341196845616	0.011777755512909617	0.043035091749873536	Adam1a	5	121518576	121545482	26907	-	ENSMUSG00000072647	Adam1a	protein_coding	chromosome	a disintegrin and metallopeptidase domain 1a [Source:MGI Symbol;Acc:MGI:2429504]	ENSMUSG00000072647.6	ENSMUST00000100757	Adam1a
ENSMUSG00000072680	36.366254477916705	-5.047754183240683	1.7346346905434507	-2.909981110581417	0.0036145060085888883	0.01615287836464336	Tmem254c	14	26063919	26067355	3437	-	ENSMUSG00000072680	Tmem254c	protein_coding	chromosome	transmembrane protein 254c [Source:MGI Symbol;Acc:MGI:3711260]	ENSMUSG00000072680.11	ENSMUST00000100818	Tmem254c
ENSMUSG00000072812	308.36268459927396	2.8517662894677094	0.7788543263187032	3.6614886675236638	2.50753954819517e-4	0.001599440356066789	Ahnak2	12	112772194	112802657	30464	-	ENSMUSG00000072812	Ahnak2	protein_coding	chromosome	AHNAK nucleoprotein 2 [Source:MGI Symbol;Acc:MGI:2144831]	ENSMUSG00000072812.4	ENSMUST00000124526	Ahnak2
ENSMUSG00000072964	162.78554422891804	-2.201673154289568	0.448854337490612	-4.905094972677226	9.338214469323665e-7	1.0049046531398441e-5	Bhlhb9	X	135797594	135891081	93488	+	ENSMUSG00000072964	Bhlhb9	protein_coding	chromosome	basic helix-loop-helix domain containing, class B9 [Source:MGI Symbol;Acc:MGI:1917487]	ENSMUSG00000072964.14	ENSMUST00000068755	Bhlhb9
ENSMUSG00000073096	22.241476505429294	-5.716511341792949	1.9719940716071596	-2.8988481375778363	0.0037453625235280667	0.0166488866219717	Lrrc61	6	48554796	48570722	15927	+	ENSMUSG00000073096	Lrrc61	protein_coding	chromosome	leucine rich repeat containing 61 [Source:MGI Symbol;Acc:MGI:2652848]	ENSMUSG00000073096.11	ENSMUST00000114545	Lrrc61
ENSMUSG00000073131	351.9554706437632	-1.8528838014556344	0.27375152730575036	-6.768487539381531	1.3013559431795983e-11	2.821103803009964e-10	Vma21	X	71815924	71839757	23834	+	ENSMUSG00000073131	Vma21	protein_coding	chromosome	VMA21 vacuolar H+-ATPase homolog (S. cerevisiae) [Source:MGI Symbol;Acc:MGI:1914298]	ENSMUSG00000073131.12	ENSMUST00000114575	Vma21
ENSMUSG00000073176	123.18981620044396	-1.0250261602047572	0.42714216481921546	-2.399730686008466	0.01640713806883294	0.055952669749380415	Zfp449	X	56346400	56365674	19275	+	ENSMUSG00000073176	Zfp449	protein_coding	chromosome	zinc finger protein 449 [Source:MGI Symbol;Acc:MGI:1925869]	ENSMUSG00000073176.4	ENSMUST00000101560	Zfp449
ENSMUSG00000073436	1080.4996155543606	1.6711941036289486	0.33270267224618505	5.02308590534055	5.084778703953345e-7	5.834845572282852e-6	Eme2	17	24888486	24895087	6602	-	ENSMUSG00000073436	Eme2	protein_coding	chromosome	essential meiotic structure-specific endonuclease subunit 2 [Source:MGI Symbol;Acc:MGI:1919889]	ENSMUSG00000073436.11	ENSMUST00000121542	Eme2
ENSMUSG00000073676	793.7752790320071	-1.2512914900671364	0.19614500103758822	-6.37942075223903	1.7775904010679843e-10	3.3886577467360833e-9	Hspe1	1	55088132	55091307	3176	+	ENSMUSG00000073676	Hspe1	protein_coding	chromosome	heat shock protein 1 (chaperonin 10) [Source:MGI Symbol;Acc:MGI:104680]	ENSMUSG00000073676.4	ENSMUST00000075242	Hspe1
ENSMUSG00000073775	983.3194774908651	0.8339678523289275	0.24934278931873524	3.344664004952897	8.238230619533011e-4	0.004514394110307363	Kti12	4	108847785	108849413	1629	+	ENSMUSG00000073775	Kti12	protein_coding	chromosome	KTI12 homolog, chromatin associated [Source:MGI Symbol;Acc:MGI:1923547]	ENSMUSG00000073775.4	ENSMUST00000102738	Kti12
ENSMUSG00000074141	130.79339482959801	2.6728001199147613	0.5708452343711643	4.682179965746903	2.8384011634042692e-6	2.7682648825838322e-5	Il4i1	7	44816387	44840809	24423	+	ENSMUSG00000074141	Il4i1	protein_coding	chromosome	interleukin 4 induced 1 [Source:MGI Symbol;Acc:MGI:109552]	ENSMUSG00000074141.13	ENSMUST00000118125	Il4i1
ENSMUSG00000074158	64.60234713929404	-2.8348204455561388	0.5286056917292672	-5.362826185776357	8.192983577254317e-8	1.0671746714913097e-6	9830147E19Rik	7	42609526	42642588	33063	-	ENSMUSG00000074158	Zfp976	protein_coding	chromosome	zinc finger protein 976 [Source:MGI Symbol;Acc:MGI:3036263]	ENSMUSG00000074158.9	ENSMUST00000098503	Zfp976
ENSMUSG00000074170	429.0088904643374	0.9672243679051206	0.2327226160844078	4.156125365805922	3.2369025392614255e-5	2.5364721963219776e-4	Plekhf1	7	38216972	38228016	11045	-	ENSMUSG00000074170	Plekhf1	protein_coding	chromosome	pleckstrin homology domain containing, family F (with FYVE domain) member 1 [Source:MGI Symbol;Acc:MGI:1919537]	ENSMUSG00000074170.5	ENSMUST00000098513	Plekhf1
ENSMUSG00000074210	17.419873753505755	-7.082998958591074	1.8696256252050594	-3.788458428844125	1.5158495059506785e-4	0.0010268753097425456	E130208F15Rik	7	30321740	30323472	1733	+	ENSMUSG00000074210	E130208F15Rik	protein_coding	chromosome	RIKEN cDNA E130208F15 gene [Source:MGI Symbol;Acc:MGI:3767226]	ENSMUSG00000074210.3	ENSMUST00000098585	E130208F15Rik
ENSMUSG00000074403	558.3118952410529	2.1161019053830588	0.7050418902140957	3.0013846478547186	0.0026875484239983014	0.012649437600267316	Hist2h3b	3	96268654	96269141	488	+	ENSMUSG00000074403	H3c13	protein_coding	chromosome	H3 clustered histone 13 [Source:MGI Symbol;Acc:MGI:2448351]	ENSMUSG00000074403.2	ENSMUST00000098843	H3c13
ENSMUSG00000074637	421.4028312300891	-1.7028487056081087	0.22972046695491874	-7.412699130296834	1.2375443230061574e-13	3.4329204513927356e-12	Sox2	3	34650405	34652461	2057	+	ENSMUSG00000074637	Sox2	protein_coding	chromosome	SRY (sex determining region Y)-box 2 [Source:MGI Symbol;Acc:MGI:98364]	ENSMUSG00000074637.7	ENSMUST00000099151	Sox2
ENSMUSG00000074656	871.9944908121838	-1.4969102232996125	0.23662838974011816	-6.3259958999155765	2.516044962560635e-10	4.7123759314710486e-9	Eif2s2	2	154871410	154892935	21526	-	ENSMUSG00000074656	Eif2s2	protein_coding	chromosome	eukaryotic translation initiation factor 2, subunit 2 (beta) [Source:MGI Symbol;Acc:MGI:1914454]	ENSMUSG00000074656.12	ENSMUST00000099173	Eif2s2
ENSMUSG00000074698	984.9925378572599	1.1008153608712046	0.3780256310622621	2.9120124944382315	0.003591082707898193	0.016072418116551957	Csnk2a1	2	152226839	152281852	55014	+	ENSMUSG00000074698	Csnk2a1	protein_coding	chromosome	casein kinase 2, alpha 1 polypeptide [Source:MGI Symbol;Acc:MGI:88543]	ENSMUSG00000074698.10	ENSMUST00000099224	Csnk2a1
ENSMUSG00000074781	1080.1204615371837	-2.0791484766446517	0.1497808435903615	-13.88127097435073	8.227204341825741e-44	1.9748648462970278e-41	Ube2n	10	95515145	95545657	30513	+	ENSMUSG00000074781	Ube2n	protein_coding	chromosome	ubiquitin-conjugating enzyme E2N [Source:MGI Symbol;Acc:MGI:1934835]	ENSMUSG00000074781.5	ENSMUST00000099329	Ube2n
ENSMUSG00000074811	530.9048124240572	1.1354832753998045	0.20957210375433288	5.41810314950531	6.02346635112258e-8	8.032654333549182e-7	Hps6	19	46003508	46006173	2666	+	ENSMUSG00000074811	Hps6	protein_coding	chromosome	HPS6, biogenesis of lysosomal organelles complex 2 subunit 3 [Source:MGI Symbol;Acc:MGI:2181763]	ENSMUSG00000074811.3	ENSMUST00000099393	Hps6
ENSMUSG00000074909	473.68402125749657	1.2267126748811794	0.2262640380460281	5.421598082818771	5.906857197360935e-8	7.895051631290832e-7	Ranbp6	19	29808400	29812974	4575	-	ENSMUSG00000074909	Ranbp6	protein_coding	chromosome	RAN binding protein 6 [Source:MGI Symbol;Acc:MGI:2683212]	ENSMUSG00000074909.5	ENSMUST00000099525	Ranbp6
ENSMUSG00000074916	231.156994007813	0.7938576659989427	0.34471097506885356	2.302966030717111	0.021280754425030413	0.06867057161788963	Chst14	2	118926496	118928585	2090	+	ENSMUSG00000074916	Chst14	protein_coding	chromosome	carbohydrate sulfotransferase 14 [Source:MGI Symbol;Acc:MGI:1919386]	ENSMUSG00000074916.5	ENSMUST00000099546	Chst14
ENSMUSG00000075015	119.47686036120662	3.2601433328371923	0.8716060542036759	3.7403862870316478	1.837376578137955e-4	0.0012223542597318228	Gm10801	2	98662237	98664083	1847	+	ENSMUSG00000075015	Gm10801	protein_coding	chromosome	predicted gene 10801 [Source:MGI Symbol;Acc:MGI:3641656]	ENSMUSG00000075015.3	ENSMUST00000099684	Gm10801
ENSMUSG00000075227	448.35364508651975	0.944695638757544	0.22257096732942802	4.244469303848138	2.191113575903577e-5	1.7712630845208158e-4	Znhit2	19	6061192	6062472	1281	+	ENSMUSG00000075227	Znhit2	protein_coding	chromosome	zinc finger, HIT domain containing 2 [Source:MGI Symbol;Acc:MGI:1352481]	ENSMUSG00000075227.6	ENSMUST00000162726	Znhit2
ENSMUSG00000075229	60.81459112144685	-2.632229629109284	0.8579628972599719	-3.0679993709701066	0.0021549707163771525	0.010443661131449554	Ccdc58	16	36071685	36092120	20436	+	ENSMUSG00000075229	Ccdc58	protein_coding	chromosome	coiled-coil domain containing 58 [Source:MGI Symbol;Acc:MGI:2146423]	ENSMUSG00000075229.11	ENSMUST00000164916	Ccdc58
ENSMUSG00000075232	1526.5861950860958	-0.7306938925349129	0.13759682792688935	-5.310397801635075	1.0938621031345507e-7	1.400000659093426e-6	Amd1	10	40287458	40302188	14731	-	ENSMUSG00000075232	Amd1	protein_coding	chromosome	S-adenosylmethionine decarboxylase 1 [Source:MGI Symbol;Acc:MGI:88004]	ENSMUSG00000075232.6	ENSMUST00000238969	Amd1
ENSMUSG00000075585	691.6149321765142	0.7710040314753088	0.23545035874495185	3.274592723430452	0.0010581440672005067	0.005618912197928831	6330403L08Rik	5	138995056	139000577	5522	+	ENSMUSG00000075585	6330403L08Rik	antisense	chromosome	RIKEN cDNA 6330403L08 gene [Source:MGI Symbol;Acc:MGI:1917994]	ENSMUSG00000075585.3	ENSMUST00000187923	6330403L08Rik
ENSMUSG00000075592	298.7632426512829	0.9362254406859364	0.3867474181236196	2.420767138480759	0.015487794911182663	0.05334332174094597	Nynrin	14	55854010	55874736	20727	+	ENSMUSG00000075592	Nynrin	protein_coding	chromosome	NYN domain and retroviral integrase containing [Source:MGI Symbol;Acc:MGI:2652872]	ENSMUSG00000075592.10	ENSMUST00000168479	Nynrin
ENSMUSG00000075609	14.142945125785948	-2.390021774316104	1.0820153374401427	-2.208861271754681	0.027184291680729628	0.08253527071469847	Gm7935	15	74080234	74081511	1278	-	ENSMUSG00000075609	Gm7935	processed_pseudogene	chromosome	predicted pseudogene 7935 [Source:MGI Symbol;Acc:MGI:3646370]	ENSMUSG00000075609.3	ENSMUST00000100555	Gm7935
ENSMUSG00000075702	294.8235015008055	-0.7601747166528299	0.2799636038732067	-2.7152626489159895	0.006622322687975313	0.026887041579553204	Selm	11	3514684	3517351	2668	+	ENSMUSG00000075702	Selenom	protein_coding	chromosome	selenoprotein M [Source:MGI Symbol;Acc:MGI:2149786]	ENSMUSG00000075702.9	ENSMUST00000094469	Selenom
ENSMUSG00000075703	290.78282579159617	-1.5425672473788918	0.5200745121128768	-2.966050462869239	0.003016509899613903	0.01393565963835771	Ept1	5	30232581	30272427	39847	+	ENSMUSG00000075703	Selenoi	protein_coding	chromosome	selenoprotein I [Source:MGI Symbol;Acc:MGI:107898]	ENSMUSG00000075703.15	ENSMUST00000145167	Selenoi
ENSMUSG00000075706	2166.6096819889867	-0.8032630666751231	0.10840126049914382	-7.410089725676829	1.2621399473034775e-13	3.484809873282512e-12	Gpx4	10	80047166	80056439	9274	+	ENSMUSG00000075706	Gpx4	protein_coding	chromosome	glutathione peroxidase 4 [Source:MGI Symbol;Acc:MGI:104767]	ENSMUSG00000075706.10	ENSMUST00000097227	Gpx4
ENSMUSG00000078143	84.4551128368087	-2.9099914665463045	0.7927842689472075	-3.6705968830722147	2.419847255083223e-4	0.001550630788070244	Gm17344	8	109859984	109868455	8472	-	ENSMUSG00000078143	Gm17344	antisense	chromosome	predicted gene, 17344 [Source:MGI Symbol;Acc:MGI:4936978]	ENSMUSG00000078143.3	ENSMUST00000171173	Gm17344
ENSMUSG00000078435	25.414835615577164	-2.314719192146021	1.032446549752551	-2.241974843831669	0.024962998199983506	0.0772873874251661	AU041133	10	82128013	82153065	25053	+	ENSMUSG00000078435	AU041133	protein_coding	chromosome	expressed sequence AU041133 [Source:MGI Symbol;Acc:MGI:2143755]	ENSMUSG00000078435.5	ENSMUST00000201286	AU041133
ENSMUSG00000078517	253.87749392880835	2.4335003152822035	0.6643686398986834	3.662876555481778	2.4939874360575733e-4	0.001592523356292572	Emc1	4	139352587	139378730	26144	+	ENSMUSG00000078517	Emc1	protein_coding	chromosome	ER membrane protein complex subunit 1 [Source:MGI Symbol;Acc:MGI:2443696]	ENSMUSG00000078517.12	ENSMUST00000179784	Emc1
ENSMUSG00000078584	128.95271613524523	-3.687015986680586	1.1747686944490785	-3.1385037787457004	0.00169812745588144	0.008481263327421443	AU022252	4	119203570	119232712	29143	-	ENSMUSG00000078584	AU022252	protein_coding	chromosome	expressed sequence AU022252 [Source:MGI Symbol;Acc:MGI:2140466]	ENSMUSG00000078584.9	ENSMUST00000141112	AU022252
ENSMUSG00000078684	322.92914389833123	1.3555426621555242	0.3655613890680194	3.70811224240999	2.0881010302741435e-4	0.0013682587363835364	5830417I10Rik	3	88775216	88825587	50372	+	ENSMUSG00000078684	5830417I10Rik	unprocessed_pseudogene	chromosome	RIKEN cDNA 5830417I10 gene [Source:MGI Symbol;Acc:MGI:1923272]	ENSMUSG00000078684.8	ENSMUST00000135913	5830417I10Rik
ENSMUSG00000078695	81.37599922531092	-1.402197068111739	0.4555674983643372	-3.0779128738247716	0.002084558513332547	0.010140023669899675	Cisd3	11	97685826	97688621	2796	+	ENSMUSG00000078695	Cisd3	protein_coding	chromosome	CDGSH iron sulfur domain 3 [Source:MGI Symbol;Acc:MGI:101788]	ENSMUSG00000078695.8	ENSMUST00000107583	Cisd3
ENSMUSG00000078713	267.8276239848192	-0.6222284072313072	0.2503231220447866	-2.4857008899081294	0.012929658817532096	0.046507231502083336	Tomm5	4	45105208	45108114	2907	-	ENSMUSG00000078713	Tomm5	protein_coding	chromosome	translocase of outer mitochondrial membrane 5 [Source:MGI Symbol;Acc:MGI:1915762]	ENSMUSG00000078713.8	ENSMUST00000107808	Tomm5
ENSMUSG00000079017	32.70256188545268	-2.2204380464267794	0.8850264862213283	-2.5088944579580525	0.012110966398111708	0.04404736758645328	Ifi27l2a	12	103442167	103443680	1514	-	ENSMUSG00000079017	Ifi27l2a	protein_coding	chromosome	interferon, alpha-inducible protein 27 like 2A [Source:MGI Symbol;Acc:MGI:1924183]	ENSMUSG00000079017.3	ENSMUST00000055071	Ifi27l2a
ENSMUSG00000079357	34.74271592877459	-1.754299037187973	0.6649677650575135	-2.6381715466105975	0.00833544037999304	0.032430449240749074	Gm11100	14	13918334	13951132	32799	+	ENSMUSG00000079357	Gm11100	protein_coding	chromosome	predicted gene 11100 [Source:MGI Symbol;Acc:MGI:3779338]	ENSMUSG00000079357.9	ENSMUST00000112652	Gm11100
ENSMUSG00000079480	80.2639985281597	-2.0635370372903687	0.5486624518718091	-3.761031997452049	1.6921378011381687e-4	0.001135363651853231	Pin4	X	102119447	102127669	8223	+	ENSMUSG00000079480	Pin4	protein_coding	chromosome	protein (peptidyl-prolyl cis/trans isomerase) NIMA-interacting, 4 (parvulin) [Source:MGI Symbol;Acc:MGI:1916963]	ENSMUSG00000079480.3	ENSMUST00000113627	Pin4
ENSMUSG00000079508	53.73497482727093	-1.5974195677360608	0.7244525172847073	-2.205002439253421	0.027453923365508077	0.08322809914193768	Apoo	X	94367117	94417093	49977	+	ENSMUSG00000079508	Apoo	protein_coding	chromosome	apolipoprotein O [Source:MGI Symbol;Acc:MGI:1915566]	ENSMUSG00000079508.8	ENSMUST00000113897	Apoo
ENSMUSG00000079511	76.56728246337299	1.6885708806313782	0.5983018474550842	2.822272549907416	0.004768463321927601	0.020469585982668775	Ccdc142	6	83101617	83109939	8323	+	ENSMUSG00000079511	Gm42688	protein_coding	chromosome	predicted gene 42688 [Source:MGI Symbol;Acc:MGI:5662825]	ENSMUSG00000079511.8	ENSMUST00000101253	Gm42688
ENSMUSG00000079523	2511.2451358715934	-1.9546690558469826	0.17145904905292306	-11.400209359866732	4.171147925987422e-30	5.057839371697326e-28	Tmsb10	6	72957347	72958748	1402	-	ENSMUSG00000079523	Tmsb10	protein_coding	chromosome	thymosin, beta 10 [Source:MGI Symbol;Acc:MGI:109146]	ENSMUSG00000079523.8	ENSMUST00000114049	Tmsb10
ENSMUSG00000079555	509.82093702843264	-1.5004349775398567	0.22272515307423024	-6.736710949929346	1.620120187466027e-11	3.464700662722802e-10	Haus3	5	34153880	34169527	15648	-	ENSMUSG00000079555	Haus3	protein_coding	chromosome	HAUS augmin-like complex, subunit 3 [Source:MGI Symbol;Acc:MGI:2387633]	ENSMUSG00000079555.2	ENSMUST00000060049	Haus3
ENSMUSG00000079557	185.3622441127475	1.3577794643124539	0.5786585500942231	2.346425995246016	0.01895442987716961	0.06281825985214678	March2	17	33685692	33718670	32979	-	ENSMUSG00000079557	Marchf2	protein_coding	chromosome	membrane associated ring-CH-type finger 2 [Source:MGI Symbol;Acc:MGI:1925915]	ENSMUSG00000079557.11	ENSMUST00000066121	Marchf2
ENSMUSG00000079610	20.589435850315567	3.7743077903456714	1.5492615881241443	2.4361978759930576	0.014842562658993757	0.05154361440657944	Ankrd39	1	36537507	36547445	9939	-	ENSMUSG00000079610	Ankrd39	protein_coding	chromosome	ankyrin repeat domain 39 [Source:MGI Symbol;Acc:MGI:1914816]	ENSMUSG00000079610.9	ENSMUST00000001172	Ankrd39
ENSMUSG00000079641	4613.128499161898	-1.3092070828256752	0.20417838140882147	-6.412074940511363	1.435522353391407e-10	2.7679694951786444e-9	Rpl39	X	37082520	37085402	2883	-	ENSMUSG00000079641	Rpl39	protein_coding	chromosome	ribosomal protein L39 [Source:MGI Symbol;Acc:MGI:1914498]	ENSMUSG00000079641.3	ENSMUST00000115231	Rpl39
ENSMUSG00000079658	397.19386727625385	-2.4050038235447326	0.4023740627082026	-5.977034919591266	2.272355043578347e-9	3.759133617801479e-8	Tceb1	1	16641725	16657042	15318	-	ENSMUSG00000079658	Eloc	protein_coding	chromosome	elongin C [Source:MGI Symbol;Acc:MGI:1915173]	ENSMUSG00000079658.9	ENSMUST00000187910	Eloc
ENSMUSG00000081824	58.278815200242335	-1.5893132006186708	0.7493601399508082	-2.12089370102205	0.033930748872082354	0.09805736320231762	BC002163	16	42955631	42955949	319	+	ENSMUSG00000081824	Ndufs5-ps	processed_pseudogene	chromosome	NADH:ubiquinone oxidoreductase core subunit S5, pseudogene [Source:MGI Symbol;Acc:MGI:3612445]	ENSMUSG00000081824.5	ENSMUST00000121906	Ndufs5-ps
ENSMUSG00000082536	443.6351913147135	0.9475946133872233	0.26415208601388485	3.5873069476249153	3.341109318687475e-4	0.002058571388496704	Gm13456	2	40555752	40557116	1365	+	ENSMUSG00000082536	Gm13456	processed_pseudogene	chromosome	predicted gene 13456 [Source:MGI Symbol;Acc:MGI:3651389]	ENSMUSG00000082536.1	ENSMUST00000118928	Gm13456
ENSMUSG00000083380	29.854089123712875	3.425887432436892	1.5108808545953747	2.2674768973456683	0.023361108640738596	0.07355337967380855	Gm3244	15	73809507	73809896	390	-	ENSMUSG00000083380	Ndufb4c	processed_pseudogene	chromosome	NADH:ubiquinone oxidoreductase subunit B4C [Source:MGI Symbol;Acc:MGI:3781422]	ENSMUSG00000083380.1	ENSMUST00000120938	Ndufb4c
ENSMUSG00000083558	162.52365787138268	-2.476074257366127	0.973107563044357	-2.5445021202175786	0.010943364739621923	0.04051490590728142	Gm12896	4	122122847	122123072	226	+	ENSMUSG00000083558	Gm12896	processed_pseudogene	chromosome	predicted gene 12896 [Source:MGI Symbol;Acc:MGI:3650312]	ENSMUSG00000083558.1	ENSMUST00000118430	Gm12896
ENSMUSG00000084349	2100.2569367244773	1.123081121380763	0.11835882711708902	9.488782110604483	2.337491913907293e-21	1.3951806505229006e-19	Rpl3-ps1	X	13202571	13203780	1210	+	ENSMUSG00000084349	Rpl3-ps1	processed_pseudogene	chromosome	ribosomal protein L3, pseudogene 1 [Source:MGI Symbol;Acc:MGI:3644217]	ENSMUSG00000084349.3	ENSMUST00000120557	Rpl3-ps1
ENSMUSG00000084998	83.55368859660366	-6.062834015240624	1.2168073650351994	-4.98257504799475	6.274364337647345e-7	7.06211228128307e-6	Gm16279	17	35896946	35912215	15270	+	ENSMUSG00000084998	Gm16279	antisense	chromosome	predicted gene 16279 [Source:MGI Symbol;Acc:MGI:3826576]	ENSMUSG00000084998.1	ENSMUST00000149452	Gm16279
ENSMUSG00000085438	626.4595060148886	-1.0151145728177928	0.31800202440012393	-3.1921638698140224	0.0014121119408732497	0.00723399854030974	1700020I14Rik	2	119594297	119607502	13206	+	ENSMUSG00000085438	Oip5os1	lincRNA	chromosome	Opa interacting protein 5, opposite strand 1 [Source:MGI Symbol;Acc:MGI:1913852]	ENSMUSG00000085438.1	ENSMUST00000153581	Oip5os1
ENSMUSG00000085587	63.18859430192552	-4.3757892552164375	1.1760905037017761	-3.7206228954689493	1.9873200371563874e-4	0.0013078084173972807	Gm14493	X	10717473	10718710	1238	-	ENSMUSG00000085587	Gm14493	antisense	chromosome	predicted gene 14493 [Source:MGI Symbol;Acc:MGI:3705313]	ENSMUSG00000085587.1	ENSMUST00000141174	Gm14493
ENSMUSG00000085609	10.856947984976008	-5.7611422601171824	2.084968740057852	-2.7631792023689177	0.005724132971478907	0.023840385661017437	1700016P03Rik	11	75172560	75177633	5074	+	ENSMUSG00000085609	1700016P03Rik	processed_transcript	chromosome	RIKEN cDNA 1700016P03 gene [Source:MGI Symbol;Acc:MGI:1922792]	ENSMUSG00000085609.1	ENSMUST00000134252	1700016P03Rik
ENSMUSG00000085696	29.341473419033413	-6.399626606699675	2.157590796032309	-2.966098399413011	0.003016039753609993	0.01393565963835771	Hoxaas3	6	52175217	52215076	39860	+	ENSMUSG00000085696	Hoxaas3	antisense	chromosome	Hoxa cluster antisense RNA 3 [Source:MGI Symbol;Acc:MGI:1919878]	ENSMUSG00000085696.8	ENSMUST00000136806	Hoxaas3
ENSMUSG00000085731	38.024856832254336	2.4997508328705362	1.1378289241479849	2.1969478713527772	0.028024169380229592	0.08458308448813458	Gm16229	10	127663839	127665484	1646	+	ENSMUSG00000085731	Gm16229	antisense	chromosome	predicted gene 16229 [Source:MGI Symbol;Acc:MGI:3802021]	ENSMUSG00000085731.1	ENSMUST00000133270	Gm16229
ENSMUSG00000085741	56.43463660983461	-2.3601182044960627	0.5809669993334998	-4.062396327508534	4.85715210513992e-5	3.676307790260987e-4	5430405H02Rik	2	156844351	156862963	18613	-	ENSMUSG00000085741	5430405H02Rik	processed_transcript	chromosome	RIKEN cDNA 5430405H02 gene [Source:MGI Symbol;Acc:MGI:1921737]	ENSMUSG00000085741.8	ENSMUST00000187327	5430405H02Rik
ENSMUSG00000085767	11.457400254338825	3.824878800081966	1.599741999848546	2.390934788512199	0.016805537523448724	0.057030217066013814	Gm13563	2	26381526	26389018	7493	+	ENSMUSG00000085767	Gm13563	antisense	chromosome	predicted gene 13563 [Source:MGI Symbol;Acc:MGI:3652052]	ENSMUSG00000085767.1	ENSMUST00000150375	Gm13563
ENSMUSG00000085795	809.41877251448	-1.7170566996341075	0.1570505644668596	-10.933145674853249	8.0025266264553315e-28	8.256641945646282e-26	Zfp703	8	26977325	26981461	4137	+	ENSMUSG00000085795	Zfp703	protein_coding	chromosome	zinc finger protein 703 [Source:MGI Symbol;Acc:MGI:2662729]	ENSMUSG00000085795.8	ENSMUST00000154256	Zfp703
ENSMUSG00000086216	30.349449477616567	-3.5658398164049374	1.634377539793461	-2.181772405447739	0.029126334103765163	0.08710499408301192	Gm13610	2	32232782	32236382	3601	-	ENSMUSG00000086216	Gm13610	antisense	chromosome	predicted gene 13610 [Source:MGI Symbol;Acc:MGI:3651297]	ENSMUSG00000086216.1	ENSMUST00000128298	Gm13610
ENSMUSG00000086688	8.265474959846669	-6.301679910021719	2.25598347666352	-2.793318291205559	0.005217033031308442	0.02204913493145882	Gm11560	11	99932162	99933109	948	+	ENSMUSG00000086688	Gm11560	processed_pseudogene	chromosome	predicted gene 11560 [Source:MGI Symbol;Acc:MGI:3652066]	ENSMUSG00000086688.4	ENSMUST00000117567	Gm11560
ENSMUSG00000087598	108.93281296310653	-2.1761760356492132	0.9523112717663688	-2.2851520297694177	0.022303914867782836	0.07115233161780898	Zfp111	7	24193947	24211443	17497	-	ENSMUSG00000087598	Zfp111	protein_coding	chromosome	zinc finger protein 111 [Source:MGI Symbol;Acc:MGI:1929114]	ENSMUSG00000087598.9	ENSMUST00000056683	Zfp111
ENSMUSG00000087639	18.50039590001571	3.8635702043156614	1.7661712676956414	2.1875399486916907	0.02870313021971944	0.08618999684563187	Gm15512	14	33365951	33370143	4193	-	ENSMUSG00000087639	Gm15512	antisense	chromosome	predicted gene 15512 [Source:MGI Symbol;Acc:MGI:3782960]	ENSMUSG00000087639.1	ENSMUST00000137359	Gm15512
ENSMUSG00000089911	496.87072661387947	-0.4762284266738097	0.22011841866395432	-2.163510121344493	0.030501966115803227	0.09039156600001953	Hiat1	3	116631164	116662677	31514	-	ENSMUSG00000089911	Mfsd14a	protein_coding	chromosome	major facilitator superfamily domain containing 14A [Source:MGI Symbol;Acc:MGI:1201609]	ENSMUSG00000089911.4	ENSMUST00000029570	Mfsd14a
ENSMUSG00000090110	26.492182816446324	-4.392732299188137	1.584969888538354	-2.7714925885684036	0.005579994256965498	0.023343711565878455	Mtcp1	X	75404846	75416584	11739	-	ENSMUSG00000090110	Cmc4	protein_coding	chromosome	C-x(9)-C motif containing 4 [Source:MGI Symbol;Acc:MGI:5637812]	ENSMUSG00000090110.8	ENSMUST00000033543	Cmc4
ENSMUSG00000090958	357.32916399900165	1.57055471248024	0.3678744141373807	4.269268674645377	1.96114923068588e-5	1.601877586897731e-4	Lrrc32	7	98489283	98502181	12899	+	ENSMUSG00000090958	Lrrc32	protein_coding	chromosome	leucine rich repeat containing 32 [Source:MGI Symbol;Acc:MGI:93882]	ENSMUSG00000090958.2	ENSMUST00000205956	Lrrc32
ENSMUSG00000091007	8.983012821488343	-2.794890265783838	1.3092490061702122	-2.134727811602006	0.03278324987043473	0.09546833002625732	D630036H23Rik	12	36381242	36382181	940	-	ENSMUSG00000091007	D630036H23Rik	lincRNA	chromosome	RIKEN cDNA D630036H23 gene [Source:MGI Symbol;Acc:MGI:3704386]	ENSMUSG00000091007.1	ENSMUST00000171007	D630036H23Rik
ENSMUSG00000091549	76.68171537505951	2.194021462706581	0.8708392782830916	2.519433283983489	0.011754391354155647	0.042976422476710824	Gm6548	17	78850792	78851956	1165	-	ENSMUSG00000091549	Gm6548	processed_pseudogene	chromosome	predicted gene 6548 [Source:MGI Symbol;Acc:MGI:3644071]	ENSMUSG00000091549.1	ENSMUST00000167498	Gm6548
ENSMUSG00000091625	104.61541638865515	-2.5149765459183966	0.4704299899622168	-5.346122907938735	8.985820199284596e-8	1.1665697260925543e-6	Lsm5	6	56701063	56704710	3648	-	ENSMUSG00000091625	Lsm5	protein_coding	chromosome	LSM5 homolog, U6 small nuclear RNA and mRNA degradation associated [Source:MGI Symbol;Acc:MGI:1913623]	ENSMUSG00000091625.8	ENSMUST00000170382	Lsm5
ENSMUSG00000092274	741.1027310452388	-0.8438337335003274	0.277142905600006	-3.0447603617110564	0.0023286577411125585	0.011143072559384017	Neat1	19	5824708	5845478	20771	-	ENSMUSG00000092274	Neat1	lincRNA	chromosome	nuclear paraspeckle assembly transcript 1 (non-protein coding) [Source:MGI Symbol;Acc:MGI:1914211]	ENSMUSG00000092274.3	ENSMUST00000173672	Neat1
ENSMUSG00000092746	174.3291850529482	-2.0491164646775686	0.5338295794368558	-3.8385217747566736	1.2377723944252884e-4	8.538814606000142e-4	Rn7s6	6	69516339	69516629	291	+	ENSMUSG00000092746	Rn7s6	misc_RNA	chromosome	7S RNA 6 [Source:MGI Symbol;Acc:MGI:97956]	ENSMUSG00000092746.2	ENSMUST00000175005	Rn7s6
ENSMUSG00000093598	11.20479936733591	-6.679199642970304	2.470833218726469	-2.703217518830727	0.006867179052704246	0.02762372093635682	A730085K08Rik	9	122380575	122398801	18227	-	ENSMUSG00000093598	A730085K08Rik	antisense	chromosome	RIKEN cDNA A730085K08 gene [Source:MGI Symbol;Acc:MGI:3605633]	ENSMUSG00000093598.1	ENSMUST00000177015	A730085K08Rik
ENSMUSG00000093674	11325.81027291213	-0.5634006919833283	0.0843525851032762	-6.679115895423177	2.4038800799573263e-11	5.040006684573631e-10	Rpl41	10	128548114	128549305	1192	-	ENSMUSG00000093674	Rpl41	protein_coding	chromosome	ribosomal protein L41 [Source:MGI Symbol;Acc:MGI:1915195]	ENSMUSG00000093674.7	ENSMUST00000176010	Rpl41
ENSMUSG00000095280	75.4488798858423	3.398015680587111	0.900573301786962	3.7731694619911567	1.6118672397829288e-4	0.0010845985397212132	Gm21738	14	19415857	19418930	3074	-	ENSMUSG00000095280	Gm21738	protein_coding	chromosome	predicted gene, 21738 [Source:MGI Symbol;Acc:MGI:5433902]	ENSMUSG00000095280.1	ENSMUST00000177817	Gm21738
ENSMUSG00000095969	121.84191807048433	-22.944604800533426	4.793111068800694	-4.786996268432916	1.6929598055655407e-6	1.7360586951230942e-5	Rnu1a1	11	87422867	87423030	164	+	ENSMUSG00000095969	Rnu1a1	snRNA	chromosome	U1a1 small nuclear RNA [Source:MGI Symbol;Acc:MGI:97972]	ENSMUSG00000095969.1	ENSMUST00000093684	Rnu1a1
ENSMUSG00000097399	10.803578558302943	-6.908902354510624	2.9302018388653495	-2.357824728273985	0.018382369913973542	0.06126762111877495	Gm26555	13	58281183	58299145	17963	+	ENSMUSG00000097399	Gm26555	antisense	chromosome	predicted gene, 26555 [Source:MGI Symbol;Acc:MGI:5477049]	ENSMUSG00000097399.7	ENSMUST00000180882	Gm26555
ENSMUSG00000098090	42.40395949593142	-1.9887605739045755	0.6239197471319937	-3.1875262532503914	0.0014349543064911905	0.007338231544760602	2700099C18Rik	17	94750100	94775132	25033	+	ENSMUSG00000098090	2700099C18Rik	transcribed_unprocessed_pseudogene	chromosome	RIKEN cDNA 2700099C18 gene [Source:MGI Symbol;Acc:MGI:1924272]	ENSMUSG00000098090.8	ENSMUST00000183133	2700099C18Rik
ENSMUSG00000100005	26.48863585240659	4.820076393707377	1.899227730440312	2.537913867016834	0.011151542640879475	0.0411431758287404	B130024G19Rik	7	70364910	70489972	125063	+	ENSMUSG00000100005	B130024G19Rik	processed_transcript	chromosome	RIKEN cDNA B130024G19 gene [Source:MGI Symbol;Acc:MGI:3604353]	ENSMUSG00000100005.7	ENSMUST00000190320	B130024G19Rik
ENSMUSG00000100220	11.718900359543793	-6.491162573986303	2.6284990712430507	-2.469532002123383	0.013528991692455408	0.04808945309358129	Gm29331	15	98589990	98591090	1101	+	ENSMUSG00000100220	Gm29331	antisense	chromosome	predicted gene 29331 [Source:MGI Symbol;Acc:MGI:5580037]	ENSMUSG00000100220.1	ENSMUST00000187215	Gm29331
ENSMUSG00000100454	38.23170265378486	-7.721266359720602	1.7968343819402246	-4.2971497191539525	1.7300834599153267e-5	1.4330451870087375e-4	Gm28901	1	97024516	97025565	1050	-	ENSMUSG00000100454	Gm28901	lincRNA	chromosome	predicted gene 28901 [Source:MGI Symbol;Acc:MGI:5579607]	ENSMUSG00000100454.1	ENSMUST00000188810	Gm28901
ENSMUSG00000102189	12.574238585591306	-4.806819427740752	1.5773204526501265	-3.0474590116831366	0.0023078499817289853	0.011066013650671148	Gm37194	14	50061360	50064390	3031	+	ENSMUSG00000102189	Gm37194	TEC	chromosome	predicted gene, 37194 [Source:MGI Symbol;Acc:MGI:5610422]	ENSMUSG00000102189.1	ENSMUST00000193092	Gm37194
ENSMUSG00000103472	37.85839890909858	4.236533192593165	1.5016126315740232	2.821322292788879	0.0047826127069923174	0.020522834972507713	Pcdhga7	18	37714764	37841873	127110	+	ENSMUSG00000103472	Pcdhga7	protein_coding	chromosome	protocadherin gamma subfamily A, 7 [Source:MGI Symbol;Acc:MGI:1935219]	ENSMUSG00000103472.1	ENSMUST00000192511	Pcdhga7
ENSMUSG00000104686	41.073819948130065	-4.410392852284198	0.8372340739222094	-5.267813374607092	1.380583539359997e-7	1.7367297957168218e-6	RP24-255F19.5	5	138619288	138620757	1470	+	ENSMUSG00000104686	Gm42815	TEC	chromosome	predicted gene 42815 [Source:MGI Symbol;Acc:MGI:5662952]	ENSMUSG00000104686.1	ENSMUST00000198787	Gm42815
ENSMUSG00000104960	264.3964038096788	-1.404711717924628	0.27515166373032596	-5.105227055073798	3.3039756151326516e-7	3.909593680602641e-6	Snhg8	3	123507552	123508404	853	-	ENSMUSG00000104960	Snhg8	processed_transcript	chromosome	small nucleolar RNA host gene 8 [Source:MGI Symbol;Acc:MGI:1917145]	ENSMUSG00000104960.1	ENSMUST00000198509	Snhg8
ENSMUSG00000106427	73.34837921629993	1.5526095772333088	0.6344427179167096	2.447202140378475	0.014397006915053353	0.05045424647157253	RP23-3C4.2	3	98121588	98124650	3063	+	ENSMUSG00000106427	Gm42820	TEC	chromosome	predicted gene 42820 [Source:MGI Symbol;Acc:MGI:5662957]	ENSMUSG00000106427.1	ENSMUST00000200084	Gm42820
ENSMUSG00000106795	18.99105869755435	-4.510868155566459	1.2069660190292277	-3.737361354377305	1.8596157242051575e-4	0.0012336604708460836	RP24-150D8.2	5	119826122	119832022	5901	-	ENSMUSG00000106795	Gm43050	lincRNA	chromosome	predicted gene 43050 [Source:MGI Symbol;Acc:MGI:5663187]	ENSMUSG00000106795.3	ENSMUST00000238278	Gm43050
ENSMUSG00000106918	503.99448671340156	-0.9333401576849774	0.3086676674265205	-3.02377040480653	0.002496458186125567	0.011840056929519725	Mrpl33	5	31596935	31664384	67450	+	ENSMUSG00000106918	Mrpl33	protein_coding	chromosome	mitochondrial ribosomal protein L33 [Source:MGI Symbol;Acc:MGI:2137225]	ENSMUSG00000106918.3	ENSMUST00000031024	Mrpl33
