# Supplementary material for: Spliceosome inhibition induces Z-RNA and ZBP1-driven cell death in small cell lung cancer
Source: Cell Rep. Author manuscript; Available in PMC 2026 Feb 16. (PMC12908447; doi:10.1016/j.celrep.2025.116384)
Supplement: Table S2. List of all statistically significant intron retention events in PlaB treatment compared to DMSO control. [file NIHMS2143456-supplement-Table_S2__List_of_all_statistically_significant_intron_retention_events_in_PlaB_treatment_compared_to_DMSO_control_.csv]

gid	IR_location		gene_symbol	logFC	AveExpr	t	P.Value	adj.P.Val	B
ENSMUSG00000000384	11-6619713-6619807-ENSMUSG00000000384-94		Tbrg4	3.321801253	2.653377552	19.26946138	0.000309568	0.020928821	1.285538684
ENSMUSG00000000384	11-6618208-6618459-ENSMUSG00000000384-251		Tbrg4	3.087134446	2.456765197	15.57440268	0.000582502	0.020928821	0.809307742
ENSMUSG00000000384	11-6619110-6619555-ENSMUSG00000000384-445		Tbrg4	2.93267832	2.127014611	15.37255973	0.000605462	0.020928821	0.777412195
ENSMUSG00000000384	11-6618604-6618996-ENSMUSG00000000384-392		Tbrg4	3.386551763	2.261896477	16.28110732	0.000510681	0.020928821	0.915528644
ENSMUSG00000000384	11-6616714-6617253-ENSMUSG00000000384-539		Tbrg4	3.258942172	2.202146779	17.51154938	0.000411369	0.020928821	1.082078414
ENSMUSG00000000384	11-6620454-6620741-ENSMUSG00000000384-287		Tbrg4	2.871704003	1.936572988	13.54075794	0.000881343	0.020928821	0.45190642
ENSMUSG00000001729	12-112656991-112657067-ENSMUSG00000001729-76		Akt1	2.584078308	1.292039154	14.7354952	0.000686328	0.020928821	0.671865559
ENSMUSG00000001729	12-112657393-112657561-ENSMUSG00000001729-168		Akt1	2.032615847	1.1391166	11.36625414	0.001476424	0.020928821	-0.038636805
ENSMUSG00000001729	12-112659351-112659549-ENSMUSG00000001729-198		Akt1	2.419637641	1.340373585	10.80913994	0.001711182	0.020928821	-0.187243943
ENSMUSG00000003345	10-80639874-80640021-ENSMUSG00000003345-147		Csnk1g2	3.094836033	2.328997081	12.22714396	0.001190989	0.020928821	0.171339547
ENSMUSG00000003345	10-80638964-80639084-ENSMUSG00000003345-120		Csnk1g2	3.12817257	2.365385987	15.21592262	0.000624117	0.020928821	0.752159294
ENSMUSG00000003345	10-80638309-80638393-ENSMUSG00000003345-84		Csnk1g2	3.525330325	2.773405026	18.20972964	0.00036626	0.020928821	1.167343228
ENSMUSG00000003345	10-80638628-80638705-ENSMUSG00000003345-77		Csnk1g2	3.428006167	2.287298113	13.56633555	0.000876442	0.020928821	0.456943506
ENSMUSG00000003345	10-80638791-80638879-ENSMUSG00000003345-88		Csnk1g2	3.654204445	2.730429229	17.38541424	0.000420296	0.020928821	1.065995368
ENSMUSG00000003345	10-80639233-80639579-ENSMUSG00000003345-346		Csnk1g2	3.353939711	2.06502185	14.60172366	0.000705109	0.020928821	0.648717835
ENSMUSG00000003345	10-80639663-80639767-ENSMUSG00000003345-104		Csnk1g2	3.462332738	2.135914751	18.5269459	0.000347934	0.020928821	1.204081237
ENSMUSG00000003345	10-80637928-80638009-ENSMUSG00000003345-81		Csnk1g2	3.310637741	2.726982924	17.80372811	0.000391638	0.020928821	1.118521028
ENSMUSG00000004667	10-80036301-80036509-ENSMUSG00000004667-208		Polr2e	2.181705401	2.305620514	10.0622626	0.002110438	0.020928821	-0.404161864
ENSMUSG00000004934	10-81155751-81155832-ENSMUSG00000004934-81		Pias4	2.046694803	1.379755329	8.260830669	0.003746452	0.023093549	-1.027908163
ENSMUSG00000004934	10-81157117-81157226-ENSMUSG00000004934-109		Pias4	2.306708542	1.290798177	10.20612962	0.00202459	0.020928821	-0.360695024
ENSMUSG00000006498	10-79855163-79856338-ENSMUSG00000006498-1175		Ptbp1	2.153325387	1.507084516	11.68371693	0.001361551	0.020928821	0.041441775
ENSMUSG00000006498	10-79859712-79859780-ENSMUSG00000006498-68		Ptbp1	2.710488782	2.527772228	13.2685799	0.000935824	0.020928821	0.3973505
ENSMUSG00000006498	10-79856534-79857578-ENSMUSG00000006498-1044		Ptbp1	2.539546283	1.691845432	14.81936046	0.000674892	0.020928821	0.686198623
ENSMUSG00000006498	10-79854956-79855037-ENSMUSG00000006498-81		Ptbp1	2.432017792	1.740371117	7.268160848	0.005416096	0.026295093	-1.447731035
ENSMUSG00000006498	10-79857695-79858751-ENSMUSG00000006498-1056		Ptbp1	2.374178183	1.651605831	13.74519286	0.000843165	0.020928821	0.491745728
ENSMUSG00000006498	10-79859271-79859351-ENSMUSG00000006498-80		Ptbp1	3.023726126	3.127218196	9.823823018	0.002263669	0.020956241	-0.478075142
ENSMUSG00000006728	10-127063759-127063867-ENSMUSG00000006728-108		Cdk4	2.796427958	1.787107931	15.7823658	0.000560042	0.020928821	0.841429936
ENSMUSG00000006728	10-127065002-127065154-ENSMUSG00000006728-152		Cdk4	2.085163439	1.464453072	11.57833681	0.001398323	0.020928821	0.015215159
ENSMUSG00000011877	11-77504483-77504598-ENSMUSG00000011877-115		Git1	2.623961974	1.857102843	10.44068132	0.001894294	0.020928821	-0.291588108
ENSMUSG00000011877	11-77505251-77505322-ENSMUSG00000011877-71		Git1	2.249760517	1.662783471	5.614742962	0.011236452	0.040223102	-2.31080791
ENSMUSG00000011877	11-77499629-77499738-ENSMUSG00000011877-109		Git1	1.973189947	1.520448747	10.06861644	0.002106546	0.020928821	-0.402224472
ENSMUSG00000011877	11-77503115-77503355-ENSMUSG00000011877-240		Git1	2.050637953	1.436745222	10.04983062	0.002118082	0.020928821	-0.407957357
ENSMUSG00000011877	11-77504832-77504867-ENSMUSG00000011877-35		Git1	2.636167658	1.754005653	6.673249624	0.006910538	0.029195081	-1.73185875
ENSMUSG00000015312	10-80930549-80931028-ENSMUSG00000015312-479		Gadd45b	2.478137125	2.09661988	13.27284085	0.000934937	0.020928821	0.398218223
ENSMUSG00000015312	10-80930359-80930447-ENSMUSG00000015312-88		Gadd45b	3.45328824	4.328673385	13.10630664	0.00097045	0.020928821	0.363974006
ENSMUSG00000015837	11-50200947-50202311-ENSMUSG00000015837-1364		Sqstm1	2.078074386	1.583345461	10.68552182	0.001769889	0.020928821	-0.221692817
ENSMUSG00000015837	11-50207319-50207406-ENSMUSG00000015837-87		Sqstm1	2.674545663	2.879517594	5.233180575	0.013655498	0.046339959	-2.546525276
ENSMUSG00000016619	15-84935523-84937486-ENSMUSG00000016619-1963		Nup50	2.176059396	1.986328575	11.97826813	0.001265352	0.020928821	0.112938009
ENSMUSG00000017404	11-98026990-98027822-ENSMUSG00000017404-832		Rpl19	2.629345019	2.258435145	12.94583591	0.001006388	0.020928821	0.330324784
ENSMUSG00000018040	15-83118346-83119184-ENSMUSG00000018040-838		Rrp7a	1.993053879	1.240373009	11.18617497	0.001547351	0.020928821	-0.085515301
ENSMUSG00000018040	15-83117747-83118076-ENSMUSG00000018040-329		Rrp7a	2.363217463	1.778652258	11.87051594	0.001299463	0.020928821	0.087087919
ENSMUSG00000018040	15-83116971-83117225-ENSMUSG00000018040-254		Rrp7a	2.395217486	1.612168191	12.50060596	0.001115828	0.020928821	0.233479558
ENSMUSG00000018572	11-69997628-69997745-ENSMUSG00000018572-117		Phf23	2.16269402	2.028416354	6.97150207	0.006101443	0.027246348	-1.58607641
ENSMUSG00000018599	11-60730792-60730915-ENSMUSG00000018599-123		Mief2	2.021742002	1.101581321	10.62153741	0.001801327	0.020928821	-0.239742733
ENSMUSG00000019923	10-72654977-72655442-ENSMUSG00000019923-465		Zwint	2.178299345	2.398738781	12.42972342	0.001134691	0.020928821	0.217571968
ENSMUSG00000019923	10-72657185-72657265-ENSMUSG00000019923-80		Zwint	2.481669586	2.307287699	8.032887677	0.004061951	0.023698952	-1.118866589
ENSMUSG00000019923	10-72656073-72656236-ENSMUSG00000019923-163		Zwint	2.137273357	2.009723421	7.152806788	0.005669891	0.027054302	-1.500764521
ENSMUSG00000019923	10-72656873-72657045-ENSMUSG00000019923-172		Zwint	2.346937951	2.807386672	10.30534717	0.001968066	0.020928821	-0.33119987
ENSMUSG00000019970	10-21994825-21994909-ENSMUSG00000019970-84		Sgk1	2.293594026	2.603121945	11.41154048	0.00145927	0.020928821	-0.027015923
ENSMUSG00000020048	10-86704396-86705306-ENSMUSG00000020048-910		Hsp90b1	2.323410345	2.041410939	13.59404863	0.000871173	0.020928821	0.462384017
ENSMUSG00000020048	10-86703601-86704293-ENSMUSG00000020048-692		Hsp90b1	2.322844142	1.980621202	13.26458363	0.000936657	0.020928821	0.396536277
ENSMUSG00000020133	10-80319547-80320182-ENSMUSG00000020133-635		2310011J03Rik	2.447885122	1.504788922	14.18155569	0.000768737	0.020928821	0.573659903
ENSMUSG00000020224	10-120227123-120227185-ENSMUSG00000020224-62		Llph	2.90191423	2.352053723	10.34095462	0.001948292	0.020928821	-0.320708894
ENSMUSG00000020307	10-79685102-79685232-ENSMUSG00000020307-130		Cdc34	2.333995457	2.870646908	12.15675589	0.001211418	0.020928821	0.155004061
ENSMUSG00000020307	10-79684904-79685004-ENSMUSG00000020307-100		Cdc34	2.135541074	2.425991655	10.11716555	0.002077117	0.020928821	-0.387475299
ENSMUSG00000020460	11-29546671-29546702-ENSMUSG00000020460-31		Rps27a	2.109558454	3.628009088	6.105525001	0.008886555	0.034228981	-2.029612544
ENSMUSG00000020472	11-59503100-59503383-ENSMUSG00000020472-283		Zkscan17	2.093813502	1.419331741	9.050007848	0.00287527	0.02190098	-0.735215057
ENSMUSG00000020741	11-74665777-74665922-ENSMUSG00000020741-145		Cluh	2.27970625	1.195368781	11.20202375	0.001540929	0.020928821	-0.081346146
ENSMUSG00000020741	11-74664926-74665006-ENSMUSG00000020741-80		Cluh	2.814917278	2.146659828	15.93583027	0.000544202	0.020928821	0.864664662
ENSMUSG00000020741	11-74667760-74667846-ENSMUSG00000020741-86		Cluh	2.023311009	1.143172707	9.235160748	0.002710701	0.02152359	-0.671161949
ENSMUSG00000020741	11-74667438-74667666-ENSMUSG00000020741-228		Cluh	2.327891919	1.319232357	10.49545102	0.001865482	0.020928821	-0.275757229
ENSMUSG00000020741	11-74668140-74669414-ENSMUSG00000020741-1274		Cluh	2.188288156	1.332464532	12.25771399	0.001182259	0.020928821	0.17839014
ENSMUSG00000020741	11-74660074-74660351-ENSMUSG00000020741-277		Cluh	2.528718462	1.53759041	13.15868807	0.00095909	0.020928821	0.374818611
ENSMUSG00000020741	11-74659848-74659948-ENSMUSG00000020741-100		Cluh	2.290088207	1.258298368	10.75301909	0.001737509	0.020928821	-0.202814557
ENSMUSG00000020741	11-74665426-74665692-ENSMUSG00000020741-266		Cluh	2.644225082	1.82750246	12.49853194	0.001116374	0.020928821	0.233016056
ENSMUSG00000020741	11-74660499-74660663-ENSMUSG00000020741-164		Cluh	2.395010565	1.47251233	8.384108513	0.003589253	0.022850888	-0.979966937
ENSMUSG00000020741	11-74667981-74668066-ENSMUSG00000020741-85		Cluh	2.473022111	1.615022679	11.86815311	0.001300225	0.020928821	0.086517169
ENSMUSG00000020741	11-74659329-74659482-ENSMUSG00000020741-153		Cluh	2.858600768	2.042061251	16.11869286	0.000526096	0.020928821	0.891842501
ENSMUSG00000020741	11-74660756-74661396-ENSMUSG00000020741-640		Cluh	2.104726683	1.40568387	10.24283315	0.002003432	0.020928821	-0.34973855
ENSMUSG00000020741	11-74666076-74666154-ENSMUSG00000020741-78		Cluh	2.009126088	1.538932839	11.18014998	0.001549801	0.020928821	-0.087102445
ENSMUSG00000020741	11-74663888-74664030-ENSMUSG00000020741-142		Cluh	2.281433341	1.647751462	11.85334797	0.00130501	0.020928821	0.082937114
ENSMUSG00000020812	11-116672622-116672663-ENSMUSG00000020812-41		1810032O08Rik	2.035886734	1.161620409	9.597916639	0.002422753	0.020956241	-0.550338445
ENSMUSG00000020821	11-70725008-70725103-ENSMUSG00000020821-95		Kif1c	2.10047529	1.575262085	6.999459889	0.006032137	0.027246348	-1.572761854
ENSMUSG00000020850	11-75504591-75504667-ENSMUSG00000020850-76		Prpf8	2.151101127	1.338584969	7.840229343	0.004356557	0.023878506	-1.198175414
ENSMUSG00000020889	11-98769006-98769048-ENSMUSG00000020889-42		Nr1d1	2.277803977	4.13428414	13.25714093	0.00093821	0.020928821	0.395018826
ENSMUSG00000021486	13-55322281-55322852-ENSMUSG00000021486-571		Prelid1	3.090149226	2.274580545	17.19199373	0.000434494	0.020928821	1.0409112
ENSMUSG00000021486	13-55324605-55324829-ENSMUSG00000021486-224		Prelid1	2.582242129	2.176810334	12.8935586	0.001018477	0.020928821	0.319221885
ENSMUSG00000021486	13-55323078-55324330-ENSMUSG00000021486-1252		Prelid1	2.785040614	2.267866432	16.05450884	0.000532359	0.020928821	0.882365305
ENSMUSG00000021901	14-31258041-31258283-ENSMUSG00000021901-242		Bap1	2.796770938	2.236519173	14.42993883	0.000730243	0.020928821	0.61846814
ENSMUSG00000021901	14-31258530-31258705-ENSMUSG00000021901-175		Bap1	2.368058759	2.003413852	13.76181657	0.000840158	0.020928821	0.494943396
ENSMUSG00000021901	14-31257767-31257880-ENSMUSG00000021901-113		Bap1	2.887075009	2.747752895	12.45661056	0.001127486	0.020928821	0.223622259
ENSMUSG00000021901	14-31251779-31251899-ENSMUSG00000021901-120		Bap1	2.818924439	2.728869856	10.39229458	0.001920242	0.020928821	-0.305669421
ENSMUSG00000021901	14-31256295-31256660-ENSMUSG00000021901-365		Bap1	1.982143404	1.78162679	9.910137572	0.002206547	0.020951049	-0.451044148
ENSMUSG00000021901	14-31258376-31258457-ENSMUSG00000021901-81		Bap1	2.677968575	2.257188754	14.96625909	0.000655464	0.020928821	0.710977876
ENSMUSG00000021901	14-31256791-31257288-ENSMUSG00000021901-497		Bap1	2.031156943	1.360362243	10.59236675	0.001815906	0.020928821	-0.248021995
ENSMUSG00000022426	15-79677291-79677398-ENSMUSG00000022426-107		Josd1	2.217805563	2.262092237	11.17558193	0.001551663	0.020928821	-0.088306609
ENSMUSG00000022433	15-79425670-79426258-ENSMUSG00000022433-588		Csnk1e	2.670471617	2.100146282	15.23459033	0.000621854	0.020928821	0.755192225
ENSMUSG00000022433	15-79424055-79424151-ENSMUSG00000022433-96		Csnk1e	2.484546806	2.891404603	9.661409739	0.002376582	0.020956241	-0.529803096
ENSMUSG00000022433	15-79424988-79425499-ENSMUSG00000022433-511		Csnk1e	2.825837076	2.328857159	14.83335057	0.000673009	0.020928821	0.688576344
ENSMUSG00000022526	15-76869920-76870281-ENSMUSG00000022526-361		Zfp251	1.975654541	1.556841293	8.775268057	0.003144752	0.022253907	-0.833386955
ENSMUSG00000022526	15-76870414-76870652-ENSMUSG00000022526-238		Zfp251	1.979681521	1.139169918	9.387477747	0.002584552	0.021180296	-0.619692017
ENSMUSG00000022553	15-76352552-76352645-ENSMUSG00000022553-93		Maf1	2.038905799	1.48593702	9.468657966	0.002520487	0.020966881	-0.59269977
ENSMUSG00000022565	15-76178385-76178518-ENSMUSG00000022565-133		Plec	2.350746805	1.175373403	13.28877325	0.000931631	0.020928821	0.401458893
ENSMUSG00000022565	15-76183008-76183090-ENSMUSG00000022565-82		Plec	2.023664492	1.011832246	6.89232466	0.006303502	0.027612233	-1.624104686
ENSMUSG00000022602	15-74669993-74670179-ENSMUSG00000022602-186		Arc	1.688632441	1.216999434	9.186967507	0.002752309	0.021552738	-0.687675154
ENSMUSG00000022614	15-89354297-89354426-ENSMUSG00000022614-129		Lmf2	2.845998259	1.951810909	8.954465915	0.002965386	0.022043641	-0.768923534
ENSMUSG00000022614	15-89354007-89354082-ENSMUSG00000022614-75		Lmf2	2.674845446	2.326337432	15.50111981	0.000590702	0.020928821	0.79781039
ENSMUSG00000022614	15-89352079-89352152-ENSMUSG00000022614-73		Lmf2	1.979926221	1.598764599	10.83839381	0.001697669	0.020928821	-0.17917241
ENSMUSG00000022614	15-89352527-89352603-ENSMUSG00000022614-76		Lmf2	2.787304341	2.278241825	6.388827535	0.007818956	0.031342511	-1.877559291
ENSMUSG00000022614	15-89351887-89351982-ENSMUSG00000022614-95		Lmf2	2.949152371	2.35090767	14.10662329	0.000780878	0.020928821	0.559887667
ENSMUSG00000022614	15-89352786-89352858-ENSMUSG00000022614-72		Lmf2	3.046798814	1.923937336	17.73463307	0.000396189	0.020928821	1.110003863
ENSMUSG00000022614	15-89354817-89355355-ENSMUSG00000022614-538		Lmf2	2.97800744	2.216512768	13.97417829	0.000802969	0.020928821	0.535249951
ENSMUSG00000022614	15-89352264-89352358-ENSMUSG00000022614-94		Lmf2	2.228013492	1.816894035	6.217044553	0.008444726	0.033204761	-1.9689036
ENSMUSG00000022614	15-89353344-89353456-ENSMUSG00000022614-112		Lmf2	3.118197428	2.095014365	15.70361142	0.00056841	0.020928821	0.82935252
ENSMUSG00000022614	15-89352955-89353033-ENSMUSG00000022614-78		Lmf2	2.147057287	1.371996215	9.047687127	0.002877416	0.02190098	-0.736028484
ENSMUSG00000022614	15-89353139-89353209-ENSMUSG00000022614-70		Lmf2	2.115950373	1.482694627	9.736182767	0.002323693	0.020956241	-0.505846365
ENSMUSG00000022710	16-8698586-8698719-ENSMUSG00000022710-133		Usp7	2.227023612	1.561938342	9.174880093	0.002762878	0.021552738	-0.69183428
ENSMUSG00000022710	16-8696744-8696826-ENSMUSG00000022710-82		Usp7	2.159361848	1.542604698	5.958446207	0.009516894	0.035783521	-2.111434163
ENSMUSG00000022992	15-98529029-98529285-ENSMUSG00000022992-256		Kansl2	2.462203766	1.569325863	11.21839816	0.001534332	0.020928821	-0.077047584
ENSMUSG00000022992	15-98533776-98533901-ENSMUSG00000022992-125		Kansl2	3.184930934	2.546353056	9.126026639	0.002806144	0.021664511	-0.708715828
ENSMUSG00000022992	15-98526482-98526574-ENSMUSG00000022992-92		Kansl2	2.207236197	1.718719605	10.41364991	0.001908732	0.020928821	-0.299443595
ENSMUSG00000022992	15-98519547-98519715-ENSMUSG00000022992-168		Kansl2	2.125277446	2.058805414	11.10346343	0.001581446	0.020928821	-0.107411112
ENSMUSG00000022992	15-98524712-98526345-ENSMUSG00000022992-1633		Kansl2	2.265753055	2.370613551	11.24413289	0.001524039	0.020928821	-0.070309927
ENSMUSG00000025137	11-120610771-120610875-ENSMUSG00000025137-104		Pcyt2	2.112896148	1.228862323	9.536581089	0.002468491	0.020956241	-0.570346029
ENSMUSG00000025162	11-120971715-120972376-ENSMUSG00000025162-661		Csnk1d	3.116654936	2.65842269	17.5115635	0.000411368	0.020928821	1.082080202
ENSMUSG00000025362	10-128626240-128626475-ENSMUSG00000025362-235		Rps26	2.014183427	3.091055659	11.07462606	0.001593568	0.020928821	-0.115099863
ENSMUSG00000025967	1-63179135-63179247-ENSMUSG00000025967-112		Eef1b2	2.512107654	1.676073919	8.568724662	0.003369756	0.022688348	-0.9097573
ENSMUSG00000026201	1-75211052-75211239-ENSMUSG00000026201-187		Stk16	2.047902475	1.765788197	8.387429988	0.003585139	0.022850888	-0.978687125
ENSMUSG00000026641	1-171415613-171415690-ENSMUSG00000026641-77		Usf1	2.157683741	1.526570741	11.82519672	0.001314175	0.020928821	0.076111534
ENSMUSG00000032714	10-78585911-78586089-ENSMUSG00000032714-178		Syde1	2.257255643	1.355505125	11.2549762	0.001519729	0.020928821	-0.067477643
ENSMUSG00000032997	1-75478746-75478791-ENSMUSG00000032997-45		Chpf	2.180653419	1.809579599	11.5409303	0.001411693	0.020928821	0.00582152
ENSMUSG00000032997	1-75476226-75476559-ENSMUSG00000032997-333		Chpf	2.105952654	1.399145287	9.442215001	0.002541121	0.021045411	-0.601458857
ENSMUSG00000034708	11-102435156-102435245-ENSMUSG00000034708-89		Grn	2.156708298	1.453871737	8.327352467	0.00366052	0.022863047	-1.001931668
ENSMUSG00000034708	11-102435491-102435708-ENSMUSG00000034708-217		Grn	2.058410217	1.618896935	8.341978081	0.003641977	0.022863047	-0.996254152
ENSMUSG00000034708	11-102434277-102434399-ENSMUSG00000034708-122		Grn	2.101567207	1.548977977	11.15132802	0.001561595	0.020928821	-0.094711878
ENSMUSG00000034889	10-81324988-81325089-ENSMUSG00000034889-101		Cactin	3.06483415	1.823743245	16.49123935	0.000491617	0.020928821	0.945557697
ENSMUSG00000034889	10-81321446-81322437-ENSMUSG00000034889-991		Cactin	3.531694189	2.522870341	16.83731891	0.000462232	0.020928821	0.993547663
ENSMUSG00000034889	10-81324024-81324302-ENSMUSG00000034889-278		Cactin	2.971934543	2.159176268	15.63593702	0.000575733	0.020928821	0.818889733
ENSMUSG00000034889	10-81323005-81323120-ENSMUSG00000034889-115		Cactin	3.212586059	2.76048803	16.11862659	0.000526103	0.020928821	0.89183275
ENSMUSG00000034889	10-81323781-81323909-ENSMUSG00000034889-128		Cactin	3.208368376	2.456509526	13.75347252	0.000841665	0.020928821	0.493339148
ENSMUSG00000034889	10-81325376-81325463-ENSMUSG00000034889-87		Cactin	3.451330884	2.584994209	14.94508284	0.000658218	0.020928821	0.707431205
ENSMUSG00000034889	10-81323266-81323618-ENSMUSG00000034889-352		Cactin	3.312463571	2.258771618	17.51567281	0.000411082	0.020928821	1.082600563
ENSMUSG00000034889	10-81324495-81324868-ENSMUSG00000034889-373		Cactin	2.60370822	1.464432169	12.45900577	0.001126847	0.020928821	0.224160277
ENSMUSG00000034993	11-101460276-101460376-ENSMUSG00000034993-100		Vat1	2.359653109	1.585520966	7.934550823	0.004208917	0.023698952	-1.159063047
ENSMUSG00000034994	10-81178892-81178949-ENSMUSG00000034994-57		Eef2	3.93157956	3.48177847	19.94940074	0.000279226	0.020928821	1.354948505
ENSMUSG00000034994	10-81177879-81178052-ENSMUSG00000034994-173		Eef2	3.32787502	2.398698185	16.87831562	0.000458907	0.020928821	0.999114855
ENSMUSG00000035278	10-80796522-80796590-ENSMUSG00000035278-68		Plekhj1	2.426562677	2.087511955	9.641527559	0.002390914	0.020956241	-0.536214385
ENSMUSG00000035530	11-100320160-100320208-ENSMUSG00000035530-48		Eif1	2.011868622	1.503260375	7.970627669	0.004154195	0.023698952	-1.144247908
ENSMUSG00000035530	11-100320829-100320883-ENSMUSG00000035530-54		Eif1	1.993323904	2.818093589	9.964196206	0.002171741	0.020937815	-0.434274293
ENSMUSG00000035621	10-80151465-80151660-ENSMUSG00000035621-195		Midn	2.322542315	1.848304016	11.3630994	0.001477629	0.020928821	-0.039448832
ENSMUSG00000035621	10-80151723-80153516-ENSMUSG00000035621-1793		Midn	2.153806656	1.551950875	12.19112399	0.001201386	0.020928821	0.162997845
ENSMUSG00000035621	10-80150582-80151153-ENSMUSG00000035621-571		Midn	1.975354086	1.425724299	11.23070706	0.001529397	0.020928821	-0.073822206
ENSMUSG00000035621	10-80153719-80153815-ENSMUSG00000035621-96		Midn	2.271150743	1.591555354	11.15814748	0.001558794	0.020928821	-0.0929089
ENSMUSG00000035621	10-80154133-80154330-ENSMUSG00000035621-197		Midn	2.209140073	2.703864259	11.10969041	0.001578845	0.020928821	-0.10575458
ENSMUSG00000035828	15-88864492-88864574-ENSMUSG00000035828-82		Pim3	2.900968822	1.806892338	8.938599418	0.002980712	0.022061964	-0.774565505
ENSMUSG00000035828	15-88862947-88863040-ENSMUSG00000035828-93		Pim3	2.177661556	1.484883631	8.371482486	0.003604947	0.022850888	-0.984837568
ENSMUSG00000036376	13-23422335-23422482-ENSMUSG00000036376-147		Abt1	2.596218925	2.711022624	11.02601985	0.00161428	0.020928821	-0.128124143
ENSMUSG00000036478	10-96617472-96618275-ENSMUSG00000036478-803		Btg1	1.97881745	1.996443516	10.22497092	0.002013692	0.020928821	-0.355063973
ENSMUSG00000036606	15-89165829-89165905-ENSMUSG00000036606-76		Plxnb2	1.992476926	1.064990225	9.232067608	0.002713346	0.02152359	-0.672218476
ENSMUSG00000036606	15-89160002-89160160-ENSMUSG00000036606-158		Plxnb2	1.985655655	1.230889037	7.943997768	0.004194496	0.023698952	-1.155175919
ENSMUSG00000036606	15-89162359-89162446-ENSMUSG00000036606-87		Plxnb2	2.032394257	1.058229261	11.29781329	0.001502862	0.020928821	-0.05632678
ENSMUSG00000038976	11-95004790-95005020-ENSMUSG00000038976-230		Ppp1r9b	2.084622169	1.452839624	8.332863323	0.003653518	0.022863047	-0.999790989
ENSMUSG00000038976	11-95001994-95002078-ENSMUSG00000038976-84		Ppp1r9b	2.1751779	1.569326012	11.22277501	0.001532575	0.020928821	-0.07590011
ENSMUSG00000038976	11-95001354-95001841-ENSMUSG00000038976-487		Ppp1r9b	2.213875886	1.421674541	10.04849121	0.002118907	0.020928821	-0.408366658
ENSMUSG00000039640	11-120485429-120485655-ENSMUSG00000039640-226		Mrpl12	3.059741707	2.152527408	17.69111586	0.000399091	0.020928821	1.104607793
ENSMUSG00000039640	11-120484768-120485026-ENSMUSG00000039640-258		Mrpl12	3.100300562	2.070315966	15.16288638	0.000630606	0.020928821	0.74350773
ENSMUSG00000039989	11-119082301-119082516-ENSMUSG00000039989-215		Cbx4	2.015425449	1.701476714	10.36676994	0.00193412	0.020928821	-0.313133821
ENSMUSG00000040463	11-72450774-72450876-ENSMUSG00000040463-102		Mybbp1a	2.436677781	1.826674963	8.65271204	0.003275771	0.022641356	-0.878429932
ENSMUSG00000040463	11-72448377-72448731-ENSMUSG00000040463-354		Mybbp1a	2.07288557	1.4177235	9.500104238	0.002496236	0.020956241	-0.582324758
ENSMUSG00000040463	11-72449329-72449637-ENSMUSG00000040463-308		Mybbp1a	2.124106114	1.617568713	12.06766727	0.001237948	0.020928821	0.134123898
ENSMUSG00000040463	11-72448963-72449042-ENSMUSG00000040463-79		Mybbp1a	2.268917586	1.663582401	12.52440815	0.001109588	0.020928821	0.238790482
ENSMUSG00000040463	11-72447882-72447955-ENSMUSG00000040463-73		Mybbp1a	2.163333333	1.850389254	12.06062099	0.001240079	0.020928821	0.132462577
ENSMUSG00000040463	11-72447300-72447552-ENSMUSG00000040463-252		Mybbp1a	2.187045992	1.504296475	12.44184468	0.001131435	0.020928821	0.220302023
ENSMUSG00000040463	11-72449833-72449992-ENSMUSG00000040463-159		Mybbp1a	2.157755598	1.64180252	10.0519824	0.002116756	0.020928821	-0.407299965
ENSMUSG00000040463	11-72448126-72448216-ENSMUSG00000040463-90		Mybbp1a	2.104214309	1.424101566	6.662165767	0.006943258	0.029228206	-1.737411709
ENSMUSG00000040463	11-72443908-72444002-ENSMUSG00000040463-94		Mybbp1a	2.176818477	1.433997637	10.78346922	0.001723158	0.020928821	-0.194352136
ENSMUSG00000042406	15-80256521-80256633-ENSMUSG00000042406-112		Atf4	3.174716163	3.976315141	15.73276559	0.000565293	0.020928821	0.833835753
ENSMUSG00000042406	15-80255685-80256206-ENSMUSG00000042406-521		Atf4	3.38028044	3.623524988	16.91583973	0.000455892	0.020928821	1.004189037
ENSMUSG00000043716	1-16103684-16104136-ENSMUSG00000043716-452		Rpl7	2.508328545	2.404357943	14.42054801	0.000731652	0.020928821	0.616797257
ENSMUSG00000046756	11-115604243-115604720-ENSMUSG00000046756-477		Mrps7	3.218559114	2.415125433	12.56931642	0.00109794	0.020928821	0.248768871
ENSMUSG00000046756	11-115605086-115605969-ENSMUSG00000046756-883		Mrps7	3.124006128	2.199268086	16.1675565	0.000521394	0.020928821	0.899012969
ENSMUSG00000047260	11-73176751-73176855-ENSMUSG00000047260-104		Emc6	2.718160028	3.498589044	13.15076638	0.000960796	0.020928821	0.373182927
ENSMUSG00000047417	10-80546802-80547326-ENSMUSG00000047417-524		Rexo1	2.034581012	1.193556784	11.85092866	0.001305795	0.020928821	0.082351469
ENSMUSG00000047417	10-80545836-80545875-ENSMUSG00000047417-39		Rexo1	2.680797238	1.671273419	10.19677184	0.002030031	0.020928821	-0.363497012
ENSMUSG00000047417	10-80547591-80547772-ENSMUSG00000047417-181		Rexo1	2.138318689	1.62730845	9.267302876	0.002683413	0.021467301	-0.660209989
ENSMUSG00000053929	15-76647768-76648098-ENSMUSG00000053929-330		Cyhr1	3.169811113	2.345430925	16.95946812	0.00045242	0.020928821	1.010063038
ENSMUSG00000055762	15-75895591-75895731-ENSMUSG00000055762-140		Eef1d	1.99807066	1.420906683	7.527894943	0.004897141	0.025223632	-1.331725534
ENSMUSG00000055762	15-75895926-75896242-ENSMUSG00000055762-316		Eef1d	2.120477506	1.223679978	12.41675017	0.001138189	0.020928821	0.214645533
ENSMUSG00000056962	11-116842720-116843064-ENSMUSG00000056962-344		Jmjd6	2.075093436	1.65577772	11.9979346	0.001259255	0.020928821	0.117618775
ENSMUSG00000058672	13-34076288-34076548-ENSMUSG00000058672-260		Tubb2a	2.227868823	1.88041702	9.352089072	0.002613156	0.021235443	-0.631553656
ENSMUSG00000059796	11-69668995-69669077-ENSMUSG00000059796-82		Eif4a1	2.204486219	1.290388301	9.731324188	0.002327082	0.020956241	-0.507395625
ENSMUSG00000060036	15-80078106-80078330-ENSMUSG00000060036-224		Rpl3	2.198444131	1.574568246	10.95526176	0.001645076	0.020928821	-0.147230447
ENSMUSG00000060938	11-68901812-68902269-ENSMUSG00000060938-457		Rpl26	1.97267194	3.277638056	11.09846643	0.001583538	0.020928821	-0.108741397
ENSMUSG00000061032	10-78401966-78402424-ENSMUSG00000061032-458		Rrp1	2.847997242	2.213878335	13.80879115	0.000831737	0.020928821	0.503945638
ENSMUSG00000061032	10-78400984-78401849-ENSMUSG00000061032-865		Rrp1	2.514169305	1.831226334	14.20964798	0.00076425	0.020928821	0.578792417
ENSMUSG00000061032	10-78405286-78405414-ENSMUSG00000061032-128		Rrp1	2.306974096	1.392066654	13.26489249	0.000936592	0.020928821	0.396599219
ENSMUSG00000061904	10-91117323-91118043-ENSMUSG00000061904-720		Slc25a3	2.165506807	1.875523135	10.87069266	0.001682913	0.020928821	-0.170296224
ENSMUSG00000061904	10-91117124-91117212-ENSMUSG00000061904-88		Slc25a3	2.926380233	3.355442108	11.79651215	0.001323601	0.020928821	0.069131902
ENSMUSG00000061983	10-23785823-23785901-ENSMUSG00000061983-78		Rps12	1.981003243	1.273446414	8.436981889	0.003524503	0.022850888	-0.959667155
ENSMUSG00000063334	10-111977398-111979090-ENSMUSG00000063334-1692		Krr1	2.356504659	1.379667981	13.07169774	0.000978055	0.020928821	0.3567715
ENSMUSG00000063334	10-111976515-111976741-ENSMUSG00000063334-226		Krr1	2.062451519	1.244009121	9.663755146	0.002374899	0.020956241	-0.529047933
ENSMUSG00000063457	10-80292860-80293641-ENSMUSG00000063457-781		Rps15	3.285178128	3.447230154	17.83450845	0.000389634	0.020928821	1.122295406
ENSMUSG00000063457	10-80293876-80293966-ENSMUSG00000063457-90		Rps15	3.12481378	3.673422741	16.41055131	0.000498824	0.020928821	0.934108041
ENSMUSG00000071415	11-97781775-97781805-ENSMUSG00000071415-30		Rpl23	2.205452668	1.400000609	7.093995854	0.005805335	0.027217033	-1.528172075
ENSMUSG00000072235	15-98951336-98951468-ENSMUSG00000072235-132		Tuba1a	2.268782999	2.917531185	6.097044853	0.008921383	0.034228981	-2.034275401
ENSMUSG00000078440	10-81386489-81387239-ENSMUSG00000078440-750		Dohh	2.061681064	1.357966639	11.59885149	0.001391062	0.020928821	0.020348086
ENSMUSG00000078440	10-81385097-81385620-ENSMUSG00000078440-523		Dohh	1.994078019	1.369722223	11.37304643	0.001473834	0.020928821	-0.03688958
ENSMUSG00000078440	10-81384626-81384894-ENSMUSG00000078440-268		Dohh	2.22682037	1.59366604	13.05868456	0.000980935	0.020928821	0.354055578
ENSMUSG00000078440	10-81387681-81387706-ENSMUSG00000078440-25		Dohh	2.411711601	3.147196887	9.155733903	0.002779728	0.02159458	-0.698436615
ENSMUSG00000078812	11-69917501-69917596-ENSMUSG00000078812-95		Eif5a	2.239221012	3.208704891	9.943379825	0.002185057	0.020951049	-0.440717418
ENSMUSG00000093674	10-128548451-128548475-ENSMUSG00000093674-24		Rpl41	2.618387222	2.886193533	14.66037792	0.000696791	0.020928821	0.658910839
