# Supplementary material for: Spliceosome inhibition induces Z-RNA and ZBP1-driven cell death in small cell lung cancer
Source: Cell Rep. Author manuscript; Available in PMC 2026 Feb 16. (PMC12908447; doi:10.1016/j.celrep.2025.116384)
Supplement: Table S3. List of 35 significantly enriched intron retention events for Morpheus clustering analysis. [file NIHMS2143456-supplement-Table_S3__List_of_35_significantly_enriched_intron_retention_events_for_Morpheus_clustering_analysis_.csv]

	D1_input_1	D2_input_2	D1_Z22_5	D2_Z22_8	PB1_input_9	PB2_input_10	PB1_Z22_13	PB2_Z22_16
1-75476226-75476559-ENSMUSG00000032997-333	0	0	0.03	0.07	0.13	0.43	4.65	4.3
1-75478746-75478791-ENSMUSG00000032997-45	0	0	0.08	0.2	0.54	0.76	6.6	6.33
10-81321446-81322437-ENSMUSG00000034889-991	0	0	0.09	0.08	0.69	0.69	16.62	20.68
10-81323005-81323120-ENSMUSG00000034889-115	0	0	0.16	0.07	1.09	1.37	18.41	20.93
10-81323266-81323618-ENSMUSG00000034889-352	0	0	0.05	0.29	0.59	0.45	13.32	14.89
10-81323781-81323909-ENSMUSG00000034889-128	0	0	0.2	0.06	0.59	1.05	14.94	16.47
10-81324024-81324302-ENSMUSG00000034889-278	0	0.04	0.06	0.12	0.56	0.63	10.69	12.39
10-81324495-81324868-ENSMUSG00000034889-373	0	0	0	0.03	0.16	0.08	5.18	6.49
10-81324988-81325089-ENSMUSG00000034889-101	0	0	0	0	0.17	0.28	8.8	9.7
10-81325376-81325463-ENSMUSG00000034889-87	0	0	0.12	0	1.07	0.59	19	18.69
11-74659329-74659482-ENSMUSG00000020741-153	0	0	0.88	0.87	0.48	0.58	9.81	10.38
11-74659607-74659693-ENSMUSG00000020741-86	0	0	0.06	0	0.3	0.1	3.4	3.74
11-74659848-74659948-ENSMUSG00000020741-100	0	0	0	0.29	0.17	0	4.7	3.91
11-74660074-74660351-ENSMUSG00000020741-277	0.04	0	0.56	0.23	0.27	0.15	5.59	6.38
11-74660499-74660663-ENSMUSG00000020741-164	0.06	0	0.53	0.11	0.21	0.21	4.24	6.73
11-74660756-74661396-ENSMUSG00000020741-640	0	0	0.19	0.16	0.36	0.2	4.1	4.92
11-74662091-74663379-ENSMUSG00000020741-1288	0	0.05	0.05	0.03	0.11	0.07	2.38	2.28
11-74663606-74663783-ENSMUSG00000020741-177	0	0	0	0	0.2	0.33	2.11	2.58
11-74663888-74664030-ENSMUSG00000020741-142	0	0	0.05	0	0.32	0.53	6.03	5.79
11-74664926-74665006-ENSMUSG00000020741-80	0	0	0.19	0.08	0.62	0.72	10.45	11.05
11-74665426-74665692-ENSMUSG00000020741-266	0	0	0.06	0.04	0.3	0.55	8.42	7.36
11-74665777-74665922-ENSMUSG00000020741-145	0	0	0.1	0.18	0	0.08	4.5	3.63
11-74666076-74666154-ENSMUSG00000020741-78	0	0	0	0.25	0.38	0.52	4.83	4.83
11-74666294-74666941-ENSMUSG00000020741-647	0	0	0.09	0.04	0.1	0.1	2.95	2.99
11-74667022-74667099-ENSMUSG00000020741-77	0	0	0.07	0	0.13	0.42	3.67	3.55
11-74667225-74667316-ENSMUSG00000020741-91	0	0	0.06	0	0.06	0.48	2.97	3.03
11-74667438-74667666-ENSMUSG00000020741-228	0	0	0.07	0.13	0.17	0.06	4.01	5.24
11-74667760-74667846-ENSMUSG00000020741-86	0	0	0.25	0.24	0	0.2	3.14	3.79
11-74667981-74668066-ENSMUSG00000020741-85	0	0	0.25	0.08	0.3	0.3	5.52	6.99
11-74668140-74669414-ENSMUSG00000020741-1274	0.01	0	0.03	0.04	0.15	0.21	4.18	4.58
11-120610771-120610875-ENSMUSG00000025137-104	0.07	0	0.11	0.07	0	0.27	3.82	3.93
11-120613589-120613640-ENSMUSG00000025137-51	0	0	0	0	0.07	0	1.61	2.3
11-120614525-120615175-ENSMUSG00000025137-650	0	0	0	0	0.16	0.07	2.44	2.83
11-120615937-120617763-ENSMUSG00000025137-1826	0	0	0.08	0.05	0.18	0.1	2.86	2.92
15-74669993-74670179-ENSMUSG00000022602-186	0	0	0	0.31	0.27	0.32	2.95	3.41
