# Supplementary material for: Spliceosome inhibition induces Z-RNA and ZBP1-driven cell death in small cell lung cancer
Source: Cell Rep. Author manuscript; Available in PMC 2026 Feb 16. (PMC12908447; doi:10.1016/j.celrep.2025.116384)
Supplement: Table S4. List of all significantly enriched intron retention events for Morpheus clustering analysis. [file NIHMS2143456-supplement-Table_S4__List_of_all_significantly_enriched_intron_retention_events_for_Morpheus_clustering_analysis_.csv]

X	D1_input_1	D2_input_2	D1_Z22_5	D2_Z22_8	PB1_input_9	PB2_input_10	PB1_Z22_13	PB2_Z22_16
1-16103684-16104136-ENSMUSG00000043716-452	0	0	0.15	0.08	1.27	1.17	11.87	11.39
1-171415613-171415690-ENSMUSG00000026641-77	0	0	0	0.08	0.31	0.42	5.32	4.86
1-63179135-63179247-ENSMUSG00000025967-112	0	0	0.28	0.21	0.53	0.17	7.88	5.56
1-75211052-75211239-ENSMUSG00000026201-187	0	0	0.45	0.77	0.58	0.77	5.03	6.93
1-75476226-75476559-ENSMUSG00000032997-333	0	0	0.03	0.07	0.13	0.43	4.65	4.3
1-75478746-75478791-ENSMUSG00000032997-45	0	0	0.08	0.2	0.54	0.76	6.6	6.33
10-111976515-111976741-ENSMUSG00000063334-226	0	0	0.04	0.04	0.21	0.11	3.38	4.35
10-111977398-111979090-ENSMUSG00000063334-1692	0.01	0	0.32	0.28	0.13	0.17	4.62	5.17
10-120227123-120227185-ENSMUSG00000020224-62	0	0	0.72	0.45	0.55	1.25	12.52	13.41
10-127063759-127063867-ENSMUSG00000006728-108	0.07	0	0.84	1.2	0.27	0.35	8.35	7.85
10-127065002-127065154-ENSMUSG00000006728-152	0	0.06	0.23	0.23	0.31	0.37	4.44	4.94
10-128548451-128548475-ENSMUSG00000093674-24	0.48	0.51	0.47	0.12	1.89	2.08	17.92	16.74
10-128626240-128626475-ENSMUSG00000025362-235	0.13	0.28	0.73	0.7	3.29	3.19	17.05	15.25
10-21994825-21994909-ENSMUSG00000019970-84	0.08	0.26	0.44	0.24	1.51	2	12.26	12.65
10-23785823-23785901-ENSMUSG00000061983-78	0.08	0.27	0.72	0.9	0.13	0.31	3.28	4.39
10-72654977-72655442-ENSMUSG00000019923-465	0.05	0	0.06	0.1	1.56	1.4	10.08	10.36
10-72656073-72656236-ENSMUSG00000019923-163	0	0.06	0	0.06	0.93	0.91	5.86	9.4
10-72656873-72657045-ENSMUSG00000019923-172	0	0	0.04	0	1.8	2.44	16.04	13.63
10-72657185-72657265-ENSMUSG00000019923-80	0	0	0.06	0.08	1.55	0.72	9.64	11.86
10-78400984-78401849-ENSMUSG00000061032-865	0.02	0	0.05	0.03	0.43	0.55	7.5	7.51
10-78401966-78402424-ENSMUSG00000061032-458	0	0.03	0.4	0.37	0.88	0.59	10.82	12.11
10-78405286-78405414-ENSMUSG00000061032-128	0	0	0.05	0	0.2	0.16	4.98	4.7
10-78585911-78586089-ENSMUSG00000032714-178	0	0	0.13	0.11	0.28	0.07	4.61	4.58
10-79684904-79685004-ENSMUSG00000020307-100	0	0	0.06	0	1.39	1.75	11.19	9.41
10-79685102-79685232-ENSMUSG00000020307-130	0.06	0.21	1.27	1.21	2.04	2.49	14.95	15.91
10-79854956-79855037-ENSMUSG00000006498-81	0	0	0.39	0.89	0.37	0.51	5.11	8.86
10-79855163-79856338-ENSMUSG00000006498-1175	0.07	0	0.37	0.34	0.43	0.27	4.97	5.02
10-79856534-79857578-ENSMUSG00000006498-1044	0.01	0	0.16	0.24	0.36	0.32	6.81	6.77
10-79857695-79858751-ENSMUSG00000006498-1056	0	0.03	0.23	0.18	0.36	0.4	6.02	6.29
10-79859271-79859351-ENSMUSG00000006498-80	0	0	0.45	0	1.49	2.77	22.35	25.59
10-79859712-79859780-ENSMUSG00000006498-68	0.09	0	0.42	0.17	1.19	1.32	15.16	12.47
10-80036301-80036509-ENSMUSG00000004667-208	0	0	0.15	0.24	1.59	1.08	9.85	9.22
10-80150582-80151153-ENSMUSG00000035621-571	0.04	0	0.28	0.5	0.38	0.33	4.16	4.5
10-80151465-80151660-ENSMUSG00000035621-195	0	0	0.28	0.1	0.6	0.62	7.86	6.32
10-80151723-80153516-ENSMUSG00000035621-1793	0	0.01	0.14	0.21	0.38	0.4	4.95	5.43
10-80153719-80153815-ENSMUSG00000035621-96	0	0	0	0	0.28	0.47	5.21	6.06
10-80154133-80154330-ENSMUSG00000035621-197	0	0	0.12	0	2.21	1.86	12.13	13.95
10-80292860-80293641-ENSMUSG00000063457-781	0.02	0	0.32	0.08	2.39	2.6	31.36	34.84
10-80293876-80293966-ENSMUSG00000063457-90	0	0	0.18	0.31	3.34	3.3	34.07	39.49
10-80319547-80320182-ENSMUSG00000020133-635	0	0	0.03	0.1	0.2	0.23	5.76	5.5
10-80545836-80545875-ENSMUSG00000047417-39	0	0	0.17	0.53	0.4	0.13	6.07	8.2
10-80546802-80547326-ENSMUSG00000047417-524	0	0	0.04	0.14	0.14	0.12	3.56	3.7
10-80547591-80547772-ENSMUSG00000047417-181	0	0	0.08	0.1	0.63	0.33	4.96	6.05
10-80637928-80638009-ENSMUSG00000003345-81	0	0	0.19	0.16	0.99	1.22	20.52	19.21
10-80638309-80638393-ENSMUSG00000003345-84	0	0.09	0.13	0.24	1.03	1	24.07	20.47
10-80638628-80638705-ENSMUSG00000003345-77	0	0	0.26	0	0.69	0.31	16.59	13.58
10-80638791-80638879-ENSMUSG00000003345-88	0	0	0.5	0.16	1.07	0.69	23.13	21.98
10-80638964-80639084-ENSMUSG00000003345-120	0.07	0	0.11	0.4	0.91	0.59	14.75	13.74
10-80639233-80639579-ENSMUSG00000003345-346	0.03	0	0.21	0.2	0.37	0.25	10.84	14.12
10-80639663-80639767-ENSMUSG00000003345-104	0.07	0.16	1.2	1.08	0.38	0.27	12.88	14.34
10-80639874-80640021-ENSMUSG00000003345-147	0.06	0.06	0.28	0.3	0.5	0.97	12.54	14.93
10-80796522-80796590-ENSMUSG00000035278-68	0.18	0	0.56	0.96	0.6	1.1	8.11	9.66
10-80930359-80930447-ENSMUSG00000015312-88	0	0.17	0.99	0.78	5.69	4.51	75.5	56.81
10-80930549-80931028-ENSMUSG00000015312-479	0	0.05	0.08	0.23	0.71	0.92	9.39	8.81
10-81155751-81155832-ENSMUSG00000004934-81	0	0	0.19	0	0.49	0.1	4.21	4.37
10-81157117-81157226-ENSMUSG00000004934-109	0.07	0	0.06	0	0.11	0.09	3.8	5.17
10-81177879-81178052-ENSMUSG00000034994-173	0	0.06	0.51	0.32	0.53	0.81	15.75	15.67
10-81178892-81178949-ENSMUSG00000034994-57	0	0	0.22	0.19	1.63	2.11	42.47	42.81
10-81321446-81322437-ENSMUSG00000034889-991	0	0	0.09	0.08	0.69	0.69	16.62	20.68
10-81323005-81323120-ENSMUSG00000034889-115	0	0	0.16	0.07	1.09	1.37	18.41	20.93
10-81323266-81323618-ENSMUSG00000034889-352	0	0	0.05	0.29	0.59	0.45	13.32	14.89
10-81323781-81323909-ENSMUSG00000034889-128	0	0	0.2	0.06	0.59	1.05	14.94	16.47
10-81324024-81324302-ENSMUSG00000034889-278	0	0.04	0.06	0.12	0.56	0.63	10.69	12.39
10-81324495-81324868-ENSMUSG00000034889-373	0	0	0	0.03	0.16	0.08	5.18	6.49
10-81324988-81325089-ENSMUSG00000034889-101	0	0	0	0	0.17	0.28	8.8	9.7
10-81325376-81325463-ENSMUSG00000034889-87	0	0	0.12	0	1.07	0.59	19	18.69
10-81384626-81384894-ENSMUSG00000078440-268	0	0	0	0.24	0.39	0.4	5.55	5.51
10-81385097-81385620-ENSMUSG00000078440-523	0	0	0.19	0.12	0.32	0.27	4.01	4.31
10-81386489-81387239-ENSMUSG00000078440-750	0.02	0	0.07	0.02	0.29	0.22	4.07	4.41
10-81387681-81387706-ENSMUSG00000078440-25	0.24	0	0.47	0.59	3.39	2.36	17.39	21.71
10-86703601-86704293-ENSMUSG00000020048-692	0.02	0.02	0.13	0.17	0.72	0.81	8.03	7.63
10-86704396-86705306-ENSMUSG00000020048-910	0	0.03	0.18	0.23	0.84	0.84	8.11	8.31
10-91117124-91117212-ENSMUSG00000061904-88	0.08	0.34	0.99	0.78	2.25	3.24	29.43	25.17
10-91117323-91118043-ENSMUSG00000061904-720	0	0	0.11	0.05	0.64	0.83	7.32	6.26
10-96617472-96618275-ENSMUSG00000036478-803	0	0.02	0.05	0.11	1.04	0.98	7.55	6.34
11-100320160-100320208-ENSMUSG00000035530-48	0	0	0.55	0	0.23	0.62	4.27	5.15
11-100320829-100320883-ENSMUSG00000035530-54	0.78	0.82	0.83	0.57	2.82	2.27	13.69	12.48
11-101460276-101460376-ENSMUSG00000034993-100	0	0.08	1.11	1.02	0.61	0.09	5.35	6.28
11-102434277-102434399-ENSMUSG00000034708-122	0	0.07	0.05	0.33	0.5	0.33	5.26	4.87
11-102435156-102435245-ENSMUSG00000034708-89	0	0.08	0.19	0.23	0.53	0.1	4.72	4.85
11-102435491-102435708-ENSMUSG00000034708-217	0.05	0	0.04	0.09	0.49	0.52	6.29	4.39
11-115604243-115604720-ENSMUSG00000046756-477	0.05	0	0.26	0.3	0.83	0.67	12.93	18.01
11-115605086-115605969-ENSMUSG00000046756-883	0	0	0.04	0.09	0.44	0.68	12.62	12.5
11-116672622-116672663-ENSMUSG00000020812-41	0	0	0	0.1	0.08	0.13	4.03	3.08
11-116842720-116843064-ENSMUSG00000056962-344	0.03	0.07	0.84	1.02	0.53	0.54	5.63	5.31
11-119082301-119082516-ENSMUSG00000039989-215	0.14	0	0.33	0.19	0.71	0.53	5.92	5.18
11-120484768-120485026-ENSMUSG00000039640-258	0	0	0	0.12	0.31	0.57	11.69	10.92
11-120485429-120485655-ENSMUSG00000039640-226	0	0	0.14	0.13	0.51	0.57	12.04	11.64
11-120610771-120610875-ENSMUSG00000025137-104	0.07	0	0.11	0.07	0	0.27	3.82	3.93
11-120971715-120972376-ENSMUSG00000025162-661	0.1	0.06	0.72	0.63	1.22	1.07	18.08	17.12
11-29546671-29546702-ENSMUSG00000020460-31	0.23	0.48	0.62	0.34	5.28	4.64	31.95	19.02
11-50200947-50202311-ENSMUSG00000015837-1364	0.03	0.06	0.33	0.37	0.53	0.39	5.56	4.78
11-50207319-50207406-ENSMUSG00000015837-87	0	0.08	0.06	0	0.95	3.35	19.09	16.21
11-59503100-59503383-ENSMUSG00000020472-283	0	0	0.03	0.23	0.47	0.14	4.32	4.74
11-60730792-60730915-ENSMUSG00000018599-123	0	0	0.05	0.26	0.05	0.08	3.64	3.03
11-6616714-6617253-ENSMUSG00000000384-539	0	0.02	0.07	0.02	0.4	0.58	13.51	12.97
11-6618208-6618459-ENSMUSG00000000384-251	0	0	0.03	0	0.73	1.05	15.21	14.8
11-6618604-6618996-ENSMUSG00000000384-392	0	0.03	0.12	0.03	0.41	0.56	15.93	13.21
11-6619110-6619555-ENSMUSG00000000384-445	0	0	0.04	0.08	0.7	0.47	11.07	11.07
11-6619713-6619807-ENSMUSG00000000384-94	0.08	0	0.3	0.3	1.03	0.95	19.07	18.72
11-6620454-6620741-ENSMUSG00000000384-287	0	0.08	0.24	0.34	0.4	0.43	10.52	8.31
11-68901812-68902269-ENSMUSG00000060938-457	0.03	0.17	0.29	0.76	3.88	3.91	19.05	17.41
11-69668995-69669077-ENSMUSG00000059796-82	0	0	0.38	0.72	0.18	0.1	3.65	4.93
11-69917501-69917596-ENSMUSG00000078812-95	0	0.24	0.78	0.83	2.86	3.69	20.72	17.58
11-69997628-69997745-ENSMUSG00000018572-117	0.07	0	0.11	0.2	0.77	1.1	9.57	6.05
11-70725008-70725103-ENSMUSG00000020821-95	0	0	0.06	0.15	0.74	0.19	5.74	4.65
11-72443908-72444002-ENSMUSG00000040463-94	0	0	0.3	0.38	0.17	0.38	4.52	4.98
11-72447300-72447552-ENSMUSG00000040463-252	0	0.09	0.13	0.12	0.29	0.37	4.93	5.18
11-72447882-72447955-ENSMUSG00000040463-73	0.09	0	0.67	1.02	0.77	0.64	6.85	6.42
11-72448126-72448216-ENSMUSG00000040463-90	0	0	0.25	0.15	0.06	0.58	4.01	5.18
11-72448377-72448731-ENSMUSG00000040463-354	0	0	0.08	0.13	0.17	0.45	4.25	4.72
11-72448963-72449042-ENSMUSG00000040463-79	0.08	0	0.26	0.25	0.37	0.52	5.98	5.93
11-72449329-72449637-ENSMUSG00000040463-308	0	0	0.2	0.11	0.44	0.5	5.21	5.61
11-72449833-72449992-ENSMUSG00000040463-159	0	0	0.14	0	0.39	0.57	5.01	6.23
11-72450774-72450876-ENSMUSG00000040463-102	0.22	0.08	0.4	0.43	0.83	0.27	6.83	7.7
11-73176751-73176855-ENSMUSG00000047260-104	0	0	0.86	1	3.77	3.07	26.32	29.77
11-74659329-74659482-ENSMUSG00000020741-153	0	0	0.88	0.87	0.48	0.58	9.81	10.38
11-74659848-74659948-ENSMUSG00000020741-100	0	0	0	0.29	0.17	0	4.7	3.91
11-74660074-74660351-ENSMUSG00000020741-277	0.04	0	0.56	0.23	0.27	0.15	5.59	6.38
11-74660499-74660663-ENSMUSG00000020741-164	0.06	0	0.53	0.11	0.21	0.21	4.24	6.73
11-74660756-74661396-ENSMUSG00000020741-640	0	0	0.19	0.16	0.36	0.2	4.1	4.92
11-74663888-74664030-ENSMUSG00000020741-142	0	0	0.05	0	0.32	0.53	6.03	5.79
11-74664926-74665006-ENSMUSG00000020741-80	0	0	0.19	0.08	0.62	0.72	10.45	11.05
11-74665426-74665692-ENSMUSG00000020741-266	0	0	0.06	0.04	0.3	0.55	8.42	7.36
11-74665777-74665922-ENSMUSG00000020741-145	0	0	0.1	0.18	0	0.08	4.5	3.63
11-74666076-74666154-ENSMUSG00000020741-78	0	0	0	0.25	0.38	0.52	4.83	4.83
11-74667438-74667666-ENSMUSG00000020741-228	0	0	0.07	0.13	0.17	0.06	4.01	5.24
11-74667760-74667846-ENSMUSG00000020741-86	0	0	0.25	0.24	0	0.2	3.14	3.79
11-74667981-74668066-ENSMUSG00000020741-85	0	0	0.25	0.08	0.3	0.3	5.52	6.99
11-74668140-74669414-ENSMUSG00000020741-1274	0.01	0	0.03	0.04	0.15	0.21	4.18	4.58
11-75504591-75504667-ENSMUSG00000020850-76	0.08	0	0.2	0.33	0.44	0	4.33	4.33
11-77499629-77499738-ENSMUSG00000011877-109	0	0	0.39	0.21	0.37	0.53	4.35	5.04
11-77503115-77503355-ENSMUSG00000011877-240	0	0	0.17	0.04	0.33	0.33	4.01	5.06
11-77504483-77504598-ENSMUSG00000011877-115	0.21	0	0.22	0.14	0.41	0.51	6.72	9.48
11-77504832-77504867-ENSMUSG00000011877-35	0.11	0	1.38	0.22	0.83	0	7.45	7.37
11-77505251-77505322-ENSMUSG00000011877-71	0	0	0.07	0.26	0.07	0.97	6.17	5.65
11-95001354-95001841-ENSMUSG00000038976-487	0	0	0.02	0.05	0.3	0.19	4.17	5.44
11-95001994-95002078-ENSMUSG00000038976-84	0	0	0	0.16	0.3	0.5	5.11	5.51
11-95004790-95005020-ENSMUSG00000038976-230	0	0	0	0.04	0.51	0.17	5.16	4.16
11-97781775-97781805-ENSMUSG00000071415-30	0	0	0.54	0.79	0.51	0	4.24	5.13
11-98026990-98027822-ENSMUSG00000017404-832	0.08	0.1	0.29	0.3	1	0.85	11.96	9.93
11-98769006-98769048-ENSMUSG00000020889-42	0	0	0.08	0.1	7.07	6.88	37.13	38.22
12-112656991-112657067-ENSMUSG00000001729-76	0	0	0.86	0.33	0	0	4.79	5.21
12-112657393-112657561-ENSMUSG00000001729-168	0	0	0.3	0.11	0.04	0.14	3.45	3.46
12-112659351-112659549-ENSMUSG00000001729-198	0	0	0.16	0.1	0.07	0.12	4.19	5.61
13-23422335-23422482-ENSMUSG00000036376-147	0	0	0	0	2.03	1.34	15.89	14.35
13-34076288-34076548-ENSMUSG00000058672-260	0	0	0.1	0.28	0.59	0.82	8.02	6.04
13-55322281-55322852-ENSMUSG00000021486-571	0.04	0.07	0.36	0.55	0.58	0.74	13.06	13.18
13-55323078-55324330-ENSMUSG00000021486-1252	0.01	0	0.11	0.11	0.88	0.79	11.8	11.49
13-55324605-55324829-ENSMUSG00000021486-224	0.05	0	0.32	0.68	0.69	1.02	10.06	10.07
14-31251779-31251899-ENSMUSG00000021901-120	0	0	0.48	0.13	1.98	1.09	17.03	16.2
14-31256295-31256660-ENSMUSG00000021901-365	0	0	0.05	0.06	0.6	0.87	5.55	6.13
14-31256791-31257288-ENSMUSG00000021901-497	0	0	0.16	0.05	0.26	0.28	4.59	3.82
14-31257767-31257880-ENSMUSG00000021901-113	0	0	0.05	0.14	1.31	1.64	19.5	15.28
14-31258041-31258283-ENSMUSG00000021901-242	0	0	0.14	0.09	0.88	0.7	12.19	10.7
14-31258376-31258457-ENSMUSG00000021901-81	0	0	0.19	0.08	0.86	0.92	10.58	11.63
14-31258530-31258705-ENSMUSG00000021901-175	0	0	0.25	0.27	0.73	0.8	8.14	8.08
15-74669993-74670179-ENSMUSG00000022602-186	0	0	0	0.31	0.27	0.32	2.95	3.41
15-75895591-75895731-ENSMUSG00000055762-140	0	0	0.39	0.79	0.37	0.31	3.51	5.35
15-75895926-75896242-ENSMUSG00000055762-316	0	0.08	0.08	0.28	0.11	0.13	3.86	3.88
15-76178385-76178518-ENSMUSG00000022565-133	0	0	0.4	0.63	0	0	3.9	4.31
15-76183008-76183090-ENSMUSG00000022565-82	0	0	0.19	0.32	0	0	2.32	3.98
15-76352552-76352645-ENSMUSG00000022553-93	0	0.08	0.12	0.38	0.29	0.48	4.2	5.2
15-76647768-76648098-ENSMUSG00000053929-330	0	0	0	0.03	0.75	0.64	15.13	13.41
15-76869920-76870281-ENSMUSG00000022526-361	0.03	0.03	0.1	0.1	0.31	0.68	4.89	4.78
15-76870414-76870652-ENSMUSG00000022526-238	0	0	0.03	0.09	0.23	0	3.46	3.29
15-79424055-79424151-ENSMUSG00000022433-96	0.08	0	1.07	0.75	1.71	2.63	17.88	15.32
15-79424988-79425499-ENSMUSG00000022433-511	0	0	0.04	0.19	1	0.78	12.96	11.82
15-79425670-79426258-ENSMUSG00000022433-588	0	0	0.05	0	0.65	0.75	9.62	10.02
15-79677291-79677398-ENSMUSG00000022426-107	0.07	0.08	0.51	0.42	1.29	1.16	8.54	10.22
15-80078106-80078330-ENSMUSG00000060036-224	0.05	0.05	0.4	0.18	0.28	0.51	5.61	5.16
15-80255685-80256206-ENSMUSG00000042406-521	0.05	0	0.45	0.57	2.62	3.03	41.67	36.07
15-80256521-80256633-ENSMUSG00000042406-112	0	0.15	0.5	0.21	4.68	3.83	48.36	44.32
15-83116971-83117225-ENSMUSG00000018040-254	0	0.04	0.03	0	0.41	0.26	5.68	6.36
15-83117747-83118076-ENSMUSG00000018040-329	0	0	0.08	0.1	0.6	0.43	6.28	7.32
15-83118346-83119184-ENSMUSG00000018040-838	0.02	0	0.02	0.02	0.23	0.14	3.61	3.82
15-84935523-84937486-ENSMUSG00000016619-1963	0	0	0.02	0.05	0.8	0.93	7.09	7.77
15-88862947-88863040-ENSMUSG00000035828-93	0	0	0.3	0.15	0.17	0.48	4.29	5.7
15-88864492-88864574-ENSMUSG00000035828-82	0	0	0	0	0.49	0.1	10.43	7
15-89160002-89160160-ENSMUSG00000036606-158	0	0	0.18	0.11	0.3	0.07	3.14	4.27
15-89162359-89162446-ENSMUSG00000036606-87	0	0	0.25	0.08	0.06	0	3.38	3.05
15-89165829-89165905-ENSMUSG00000036606-76	0	0	0.2	0	0	0.1	2.77	3.62
15-89351887-89351982-ENSMUSG00000022614-95	0	0	0.06	0.23	1.03	0.66	12.89	13.47
15-89352079-89352152-ENSMUSG00000022614-73	0	0	0.13	0	0.52	0.53	4.69	5.36
15-89352264-89352358-ENSMUSG00000022614-94	0	0	0.06	0.23	0.92	0.38	5.18	8.41
15-89352527-89352603-ENSMUSG00000022614-76	0	0	0.07	0.25	0.38	1.47	9.68	14.21
15-89352786-89352858-ENSMUSG00000022614-72	0.09	0	0.07	0	0.32	0.32	9.71	10.11
15-89352955-89353033-ENSMUSG00000022614-78	0	0	0.26	0.08	0.25	0.21	3.74	5.26
15-89353139-89353209-ENSMUSG00000022614-70	0	0	0.07	0	0.26	0.43	4.29	5.4
15-89353344-89353456-ENSMUSG00000022614-112	0	0	0.06	0	0.47	0.43	10.56	12.71
15-89354007-89354082-ENSMUSG00000022614-75	0.09	0	0.27	0.84	1.02	0.95	11.49	11.86
15-89354297-89354426-ENSMUSG00000022614-129	0	0	0.31	0	0.15	0.81	9.56	9.19
15-89354817-89355355-ENSMUSG00000022614-538	0.07	0	0.64	1.17	0.49	0.84	11.72	12.38
15-98519547-98519715-ENSMUSG00000022992-168	0.06	0	0.22	0	0.96	1.03	8.35	7.1
15-98524712-98526345-ENSMUSG00000022992-1633	0.09	0.06	0.63	1	1.45	1.27	11.32	9.44
15-98526482-98526574-ENSMUSG00000022992-92	0	0	0.36	0.53	0.7	0.38	5.91	6.24
15-98529029-98529285-ENSMUSG00000022992-256	0	0	0.03	0	0.22	0.31	6.79	5.23
15-98533776-98533901-ENSMUSG00000022992-125	0	0.28	0.57	1.24	1.39	0.57	19.47	14.16
15-98951336-98951468-ENSMUSG00000072235-132	0	0	0.15	0.19	1.68	3.42	17.83	13.61
16-8696744-8696826-ENSMUSG00000022710-82	0	0	0.19	0.08	0.18	0.61	6.69	3.93
16-8698586-8698719-ENSMUSG00000022710-133	0	0.07	0	0.06	0.33	0.4	4.53	6.38
